# Supplementary material for: Molecular networks involved in mouse cerebral corticogenesis and spatio-temporal regulation of Sox4 and Sox11 novel antisense transcripts revealed by transcriptome profiling
Source: Genome Biol. 2009 Oct 2;10(10):R104. doi: 10.1186/gb-2009-10-10-r104 (PMC2784319; doi:10.1186/gb-2009-10-10-r104)
Supplement: Additional data file 2 — SAGE tag information for 561 DETs. [file gb-2009-10-10-r104-S2.XLS]

## Sheet: SAGE analysis
	Additional data file 2:
	SAGE tag information for 561 differentially expressed tags (DETs)
	Note 1: Tags=refers to the tag sequence, which could be a short or long or a clusters of combined tags
	Note 2: ID=refers to the identifier assigned to each tag.
	Note 3: Category est=when a tag matched a unique EST; gene=when a tag matched a unique GENE; ambiguousgene=when a tag was found matching to many genomic positions but only unique to a gene identifier (chromosome position was not provided); multiple=when a tag was found matching to many genomic positions but not any unique gene identifier (chromosome position was not provided); genomic=when a tag …
	Note 4: Chromosome positions were based on mouse genome assembly realease July 2007 (mm9)
	Note 5: Please drag to the bottom of the table for the legend about the RED and GREEN backgrounds whereas R=E15.5 Rostral; C=CE15.5 caudal; L=adult left hemisphere; Ri=adult right hemisphere; E=embryonic stages (E15.5+E17.5); Ad=adult
	Note 6: Hierarchical clustering of log2 normalized count: the number indicates the cluster a particular tag bleongs to.
	Note 7: Grouped normalized tag count: refers to the combined normalized tag counts when a particular stage of development consists of more than one SAGE libraries.
	Note 8: Transcript signature: refers to the occurence of each tag in every stages of development. Level of tag count was not taken into account. Please toggle 1 for presence and 0 for absence. This will let you know which tag is present in which developement stages.
					New genomic coordinate (July 2007)			Differentially Expressed Tags (DETs)							Grouped normalized tag count								Transcript Signature
No.	Tags	Accession Number	ID	Category	Chromosome	Start Coordinate	Strand	R vs C	L vs Ri	E15.5 vs E17.5	E15.5 vs PN1.5	PN1.5 vs Ad	E vs Ad	Hierarchical clustering of Log2 normalized count	E15.5	E17.5	PN1.5	Ad	E15.5 Rostral	E15.5 Caudal	Ad Right	Ad Left	E15.5 only	E17.5 only	PN1.5 only	Adult only	E15.5 & E17.5	E15.5 & PN1.5	E15.5 & Adult	E17.5 & PN1.5	E17.5 & Adult	PN1.5 & Adult	E15.5 & E17.5 & PN1.5	E15.5 & E17.5 & Adult	E15.5 & PN1.5 & Adult	E17.5 & PN1.5 & Adult	All Groups
1	cagactgctctgttctc	NM_008696	Map4k4	gene	chr1	40082757	+	0	0	0	0	2	0	2	17.33	8.28	18.66	1.33	2.31	27.98	1.665	0.985	0	0	0	0	0	0	0	0	0	0	0	0	0	0	1
2	caccctgtgggagctca	NM_172656	Als2cr2	gene	chr1	59051929	+	0	0	0	0	0	2	1	11.03	12.88	7	1	9.23	2.54	0.725	1.9375	0	0	0	0	0	0	0	0	0	0	0	0	0	0	1
3	gatgtggctgcttttaa	NM_018796	Eef1b2	gene	chr1	63226159	+	0	0	0	0	0	2	5	91.36	114.11	55.98	17.66	76.16	81.4	14.02	18.81	0	0	0	0	0	0	0	0	0	0	0	0	0	0	1
4	aaaacagtggccggtag,aaaacagtggccggtga,aaaacagtggccggtgg,aaaacagtgggccggtg	NM_009084	Rpl37a	gene	chr1	72758767	+	0	0	0	0	2	0	5	69.31	57.97	97.97	32.65	87.71	61.05	30.855	35.4775	0	0	0	0	0	0	0	0	0	0	0	0	0	0	1
5	ctattaaaagtcaggtc	NM_009447	Tuba4a	gene	chr1	75211573	-	0	0	0	0	1	1	4	0	2.76	0	35.32	0	0	27.53	39.5375	0	0	0	0	0	0	0	0	1	0	0	0	0	0	0
6	ctgagcaacacaaccgc	NM_009447	Tuba4a	gene	chr1	75212412	-	1	0	0	0	0	0	9	18.9	0.92	0	10	0	61.05	13.725	6.96	0	0	0	0	0	0	0	0	0	0	0	1	0	0	0
7	ggaagcagacagcagcc,ggaagcagacagcaggc,ggaagcagacagcaggg,ggaagcagacagcaggt,ggaagcagacagcagtc,ggaagcagacagccagg,ggaagcagacagtaggc,ggaagcagacattaggc	NM_008985	Ptprn	gene	chr1	75243912	-	0	0	0	0	0	1	8	0.79	0.92	9.33	32.99	0	0	39.405	27.5775	0	0	0	0	0	0	0	0	0	0	0	0	0	0	1
8	gaattgatgatgctcac	NM_009129	Scg2	gene	chr1	79431449	-	0	0	0	0	0	1	8	1.58	0.92	9.33	9.66	2.31	2.54	9.035	9.91	0	0	0	0	0	0	0	0	0	0	0	0	0	0	1
9	gtagtggagcccttaaa	NM_022417	Itm2c	gene	chr1	87805169	+	0	0	0	0	1	1	7	14.18	12.88	4.67	46.98	6.92	12.72	45.305	49.5525	0	0	0	0	0	0	0	0	0	0	0	0	0	0	1
10	gttttgagaaaagcaaa	NM_019867	Ngef	gene	chr1	89373466	-	0	0	0	0	0	1	8	0	0.92	2.33	12	0	0	10.915	12.065	0	0	0	0	0	0	0	0	0	0	0	0	0	1	0
11	tcaaaactatcctctgg	NM_181750	R3hdm1	gene	chr1	130133789	+	0	0	0	0	0	1	8	1.58	0.92	7	19.66	0	2.54	21.315	18.8125	0	0	0	0	0	0	0	0	0	0	0	0	0	0	1
12	ctaaaaggagataatat	NM_009227	Snrpe	gene	chr1	135500642	-	0	0	0	0	0	2	7	24.41	19.32	4.67	2.33	27.7	27.98	1.45	2.4775	0	0	0	0	0	0	0	0	0	0	0	0	0	0	1
13	tgttttcccttttcccc	NM_134438	Gpr37l1	gene	chr1	137056957	-	0	0	0	0	0	1	4	0	0	0	12.99	0	0	11.635	13.2125	0	0	0	1	0	0	0	0	0	0	0	0	0	0	0
14	gcaaggctcagactttt	NM_173437	Nav1	gene	chr1	137335870	-	0	0	0	0	2	0	2	18.11	4.6	23.33	0.67	32.31	20.35	1.45	0	0	0	0	0	0	0	0	0	0	0	0	0	0	0	1
15	ctgtacatttctgttct	NM_019962	Kif21b	gene	chr1	138074505	+	0	0	0	0	0	2	6	25.2	24.85	20.99	2.67	27.7	30.52	3.62	1.64	0	0	0	0	0	0	0	0	0	0	0	0	0	0	1
16	atttcccgaggacgtct	NM_026369	Arpc5	gene	chr1	154622293	+	0	0	0	0	0	2	6	11.03	15.64	16.33	2.33	18.46	7.63	3.325	1.7775	0	0	0	0	0	0	0	0	0	0	0	0	0	0	1
17	tatagtatgttcggtta	NM_008131	Glul	gene	chr1	155756711	+	0	0	0	0	1	1	4	0.79	3.68	0	126.95	0	2.54	111.865	137.36	0	0	0	0	0	0	0	0	0	0	0	1	0	0	0
18	ttctagcatatgtaata	NM_009721	Atp1b1	gene	chr1	166367335	-	0	0	0	1	0	0	7	6.3	17.48	58.32	37.99	13.85	2.54	22.33	48.6625	0	0	0	0	0	0	0	0	0	0	0	0	0	0	1
19	gcttgaaaaatgaccag	NM_138314	Nme7	gene	chr1	166368042	+	0	0	0	0	0	1	4	0.79	0	0	8.66	0	2.54	11.42	6.82	0	0	0	0	0	0	1	0	0	0	0	0	0	0	0
20	actttgagattgtacct	NM_009062	Rgs4	gene	chr1	171671897	-	0	0	0	0	0	1	8	1.58	0.92	7	19.33	0	2.54	25.145	15.33	0	0	0	0	0	0	0	0	0	0	0	0	0	0	1
21	aaggaagagatggctcg	NM_011701	Vim	gene	chr2	13501753	+	0	0	0	0	0	2	1	9.45	11.04	9.33	0.67	34.62	15.26	0.725	0.97	0	0	0	0	0	0	0	0	0	0	0	0	0	0	1
22	gtgacctggccacagga,gtgacctggccccagga,gtgacctggcctcaaga,gtgacctggcctcagat,gtgacctggcctcagga,gtgacctggcctcaggc,gtgacctggcctcaggg,gtgacctggcctcggga,gtgacctggctcaggac	NM_008963	Ptgds	gene	chr2	25322806	-	0	0	0	0	0	1	8	0.79	0.92	9.33	88.63	0	0	62.06	102.92	0	0	0	0	0	0	0	0	0	0	0	0	0	0	1
23	gccaccctctacagcag	NM_008963	Ptgds	gene	chr2	25323604	-	0	0	0	0	0	1	8	0	0	4.67	14.99	0	0	19.085	11.77	0	0	0	0	0	0	0	0	0	1	0	0	0	0	0
24	taactttaagacgctcc,taactttaagacgctgc,taactttaagagctgca,taactttaagatactgc,taactttaagatgcagc,taactttaagatgccgc,taactttaagatgctac,taactttaagatgctcc,taactttaagatgctcg,taactttaagatgctga,taactttaagatgctgc,taactttaagatgctgt,taactttaagatgcttc,taactttaagatggtgc,taactttaagatgttgc,taactttaaggtgctgc,taactttaagttgctgc	NM_019498	Olfm1	gene	chr2	28069899	+	0	0	0	0	1	1	10	8.66	15.64	18.66	189.93	16.16	7.63	156.685	213.278	0	0	0	0	0	0	0	0	0	0	0	0	0	0	1
25	caatgctgtagttagga,caatgctgtagtttgca,caatgctgtagtttgga,caatgctgtagtttggg,caatgctgtagtttggt	NM_019498	Olfm1	gene	chr2	28085938	+	0	2	0	0	0	0	7	5.51	4.6	18.66	15.99	4.62	7.63	29.06	7.5375	0	0	0	0	0	0	0	0	0	0	0	0	0	0	1
26	cacacagcatacaaaaa	NM_021515	Ak1	gene	chr2	32490747	-	0	0	0	0	0	2	1	13.39	11.04	0	0.67	9.23	12.72	0.725	0	0	0	0	0	0	0	0	0	0	0	0	1	0	0	0
27	gtgtatgacatcaccag	NM_026697	Rab14	gene	chr2	35045436	-	0	2	0	0	0	0	2	7.88	0.92	4.67	22.66	13.85	7.63	38.17	11.7075	0	0	0	0	0	0	0	0	0	0	0	0	0	0	1
28	ccatttgagcaaataaa	AF513716	Fmnl2	gene	chr2	52992807	+	0	0	0	0	0	2	6	15.75	16.56	14	2.33	25.39	15.26	1.665	2.745	0	0	0	0	0	0	0	0	0	0	0	0	0	0	1
29	tacttgcagtttaatcc	NM_008426	Kcnj3	gene	chr2	55450336	+	0	0	0	0	0	1	8	0	0.92	2.33	8.33	0	0	9.25	7.355	0	0	0	0	0	0	0	0	0	0	0	0	0	1	0
30	tcggacaaaagtgattt	NM_010064	Dync1i2	gene	chr2	71052508	+	0	0	0	0	2	0	3	15.75	1.84	20.99	0.67	30	12.72	0.94	0.4925	0	0	0	0	0	0	0	0	0	0	0	0	0	0	1
31	ctcctgaaggcatagtt	NM_009454	Ube2e3	gene	chr2	78760729	+	0	0	0	0	0	2	7	16.54	22.09	7	4	13.85	15.26	2.895	4.92	0	0	0	0	0	0	0	0	0	0	0	0	0	0	1
32	cagttgcaataaaaata	NM_010894	Neurod1	gene	chr2	79292826	-	0	0	0	0	0	2	1	12.6	8.28	4.67	1.67	13.85	12.72	0	1.05	0	0	0	0	0	0	0	0	0	0	0	0	0	0	1
33	ctggtacgttatgagga	NM_023850	Chst1	gene	chr2	92454236	+	0	0	0	0	0	1	8	1.58	0.92	7	19.33	2.31	2.54	22.195	16.8425	0	0	0	0	0	0	0	0	0	0	0	0	0	0	1
34	tctggttacactttgga	NM_030725	Syt13	gene	chr2	92795823	+	0	0	0	0	0	1	4	0	0	0	10	0	0	8.82	10.5975	0	0	0	1	0	0	0	0	0	0	0	0	0	0	0
35	ccaggttattaaagata	NM_025403	Nola3	gene	chr2	112102794	+	0	0	0	0	0	2	7	14.96	25.77	11.66	6	16.16	10.17	4.045	7.245	0	0	0	0	0	0	0	0	0	0	0	0	0	0	1
36	aggttttgtttaccagg	NM_011246	Rasgrp1	gene	chr2	117105988	-	0	0	0	0	0	1	4	0	0	0	19.33	0	0	12.44	22.055	0	0	0	1	0	0	0	0	0	0	0	0	0	0	0
37	gtcctgcaggaccgggt	NM_146125	Itpka	gene	chr2	119576723	+	0	0	0	0	0	1	4	0	0	0	14.99	0	0	12.225	17.2075	0	0	0	1	0	0	0	0	0	0	0	0	0	0	0
38	tgtgactccctaacatt	NM_032393	Mtap1a	gene	chr2	121134694	+	0	0	0	0	0	1	8	0	0	4.67	16.33	0	0	22.84	12.005	0	0	0	0	0	0	0	0	0	1	0	0	0	0	0
39	tggaatgagcgtttagg	NM_009897	Ckmt1	gene	chr2	121188450	+	0	0	0	0	0	1	8	0	0	2.33	16.66	0	0	20.025	13.6675	0	0	0	0	0	0	0	0	0	1	0	0	0	0	0
40	ctgggtaagcactcttc	NM_010762	Mal	gene	chr2	127459418	-	0	0	0	0	0	1	4	0	0	0	13.33	0	0	8.525	16.7125	0	0	0	1	0	0	0	0	0	0	0	0	0	0	0
41	tgggttgtgggtgctgt	NM_027192	Ttl	gene	chr2	128921862	+	0	0	0	0	2	0	2	7.88	5.52	20.99	2.33	6.92	2.54	0.94	3.9675	0	0	0	0	0	0	0	0	0	0	0	0	0	0	1
42	tgtatacacacacgggt	NM_007547	Sirpa	gene	chr2	129457646	+	0	0	0	0	0	1	8	0	0	2.33	18.66	0	0	18.955	16.825	0	0	0	0	0	0	0	0	0	1	0	0	0	0	0
43	tgactagcgtgacctgt,tgactagcgtgactcgt,tgactagcgtgactgta,tgactagcgtgacttat,tgactagcgtgacttct,tgactagcgtgacttgc,tgactagcgtgacttgt,tgactagcgtgactttt	NM_007694	Chgb	gene	chr2	132620699	+	0	0	0	0	0	1	2	4.73	4.6	4.67	28.99	6.92	0	24.715	32.64	0	0	0	0	0	0	0	0	0	0	0	0	0	0	1
44	tgagttcgcttttgaaa	NM_029530	6330527O06rik	gene	chr2	135895600	+	0	0	0	0	0	1	8	0	0	2.33	15.66	0	0	13	17.9175	0	0	0	0	0	0	0	0	0	1	0	0	0	0	0
45	tatattaaatcaaaaaa,tatattaaatccaaaaa,tatattaaatcccaaaa,tatattaaatcccccct,tatattaaatcccctcc,tatattaaatccctcat,tatattaaatccctcca,tatattaaatccctccc,tatattaaatccctccg,tatattaaatccctcct,tatattaaatccctcgt,tatattaaatccctctg,tatattaaatccctctt,tatattaaatcccttct,tatattaaatccgttct,tatattaaatccttcct,tatattaaatctctcct	AK078038	Snap25	gene	chr2	136608066	+	0	0	0	0	1	1	10	4.73	15.64	14	261.9	6.92	7.63	261.76	258.31	0	0	0	0	0	0	0	0	0	0	0	0	0	0	1
46	ccttgctcaaattaaaa,ccttgctcaactaaaaa,ccttgctcaatcaaaaa,ccttgctcaattaaaaa,ccttgctcaattaaaac,ccttgctcaattaaaag,ccttgctcaattaaaat,ccttgctcaattaagaa,ccttgctcaattaataa,ccttgctcaattagaaa	NM_009976	Cst3	gene	chr2	148697491	-	0	0	0	1	0	0	7	14.96	53.37	58.32	101.63	18.46	12.72	111.03	101.05	0	0	0	0	0	0	0	0	0	0	0	0	0	0	1
47	tgagtgaaga	NM_011438	Sox12	gene	chr2	152220781	-	0	0	0	0	0	2	1	7.88	8.28	0	0	11.54	15.26	0	0	0	0	0	0	1	0	0	0	0	0	0	0	0	0	0
48	ttcgggttgctcttttg	NM_025735	Map1lc3a	gene	chr2	155103559	+	0	0	0	0	0	1	7	8.66	11.04	23.33	40.98	11.54	2.54	43.59	38.33	0	0	0	0	0	0	0	0	0	0	0	0	0	0	1
49	ctggctttcagttcttg	NM_010579	Eif6	gene	chr2	155645652	-	0	0	0	0	2	2	2	8.66	11.96	16.33	1	6.92	2.54	0.725	0.985	0	0	0	0	0	0	0	0	0	0	0	0	0	0	1
50	agaactgtactatcctg	AK036375	9830001H06rik	gene	chr2	156836249	-	0	0	0	0	0	2	1	24.41	10.12	2.33	1	4.62	2.54	0.94	0	0	0	0	0	0	0	0	0	0	0	0	0	0	0	1
51	gccgcagtggcagcagc	NM_016916	Blcap	gene	chr2	157385928	+	0	0	0	0	2	0	2	21.26	5.52	20.99	1	39.24	22.89	0.725	1.3	0	0	0	0	0	0	0	0	0	0	0	0	0	0	1
52	gggggagtggagggcgt	NM_010923	Nnat	gene	chr2	157387818	+	1	0	0	0	2	0	5	344.96	78.22	156.29	4.66	210.03	562.14	5.205	5.3675	0	0	0	0	0	0	0	0	0	0	0	0	0	0	1
53	ccttaccgctgaaatga,ccttaccgctgaaatgg,ccttaccgctgcaatgg,ccttaccgctgtaatag,ccttaccgctgtaatcg,ccttaccgctgtaatga,ccttaccgctgtaatgc,ccttaccgctgtaatgg,ccttaccgctgtaatgt,ccttaccgctgtagtgg,ccttaccgctgtatgga,ccttaccgctgttatgg	NM_175692	A930034L06rik	gene	chr2	158211819	+	0	0	0	0	0	1	10	3.15	1.84	27.99	144.28	6.92	0	86.45	175.035	0	0	0	0	0	0	0	0	0	0	0	0	0	0	1
54	tgataaaagtctctgtc	NM_015731	Atp9a	gene	chr2	168459959	-	0	1	0	0	0	0	7	1.58	5.52	2.33	15.66	4.62	5.09	7.8	30.41	0	0	0	0	0	0	0	0	0	0	0	0	0	0	1
55	gacaataaaatgcctct	NM_029761	Dok5	gene	chr2	170705247	+	0	0	1	0	0	0	2	3.94	35.89	2.33	3	6.92	0	1.665	3.595	0	0	0	0	0	0	0	0	0	0	0	0	0	0	1
56	tctgcacctccgcctgt,tctgcacctccgcttat,tctgcacctccgcttcc,tctgcacctccgcttgc,tctgcacctccgcttgg,tctgcacctccgcttgt,tctgcacctccgctttt,tctgcacctctctcaag	NM_007906	Eef1a2	gene	chr2	180882556	-	0	0	0	0	0	1	8	3.15	0	11.66	35.32	4.62	2.54	44.095	29.585	0	0	0	0	0	0	0	0	0	0	0	0	1	0	0
57	cctctgtttggtggcaa	NM_016775	Dnajc5	gene	chr2	181287541	+	0	0	0	0	2	0	7	13.39	23.01	39.66	8.33	2.31	15.26	9.035	6.8775	0	0	0	0	0	0	0	0	0	0	0	0	0	0	1
58	ggtgatgatgttcattt	NM_025285	Stmn2	gene	chr3	8561180	+	0	0	0	1	2	0	5	37.8	56.13	95.64	21.66	46.16	22.89	19.945	22.585	0	0	0	0	0	0	0	0	0	0	0	0	0	0	1
59	acgggcaaaaaaaaaaa	nil	acgggcaaaaaaaaaaa	no match	nil	nil	nil	0	0	0	0	2	0	6	11.03	18.4	20.99	2.67	16.16	7.63	1.665	3.35	0	0	0	0	0	0	0	0	0	0	0	0	0	0	1
60	agacaaactgaagtaac	NM_009801	Car2	gene	chr3	14900460	+	0	0	0	0	0	1	4	1.58	0	0	10.33	2.31	2.54	6.435	12.455	0	0	0	0	0	0	1	0	0	0	0	0	0	0	0
61	tgtgaaggcttgggcac	NM_008802	Pde7a	gene	chr3	19126121	-	0	0	0	0	0	2	1	11.81	9.2	9.33	1.67	6.92	2.54	0	0.8075	0	0	0	0	0	0	0	0	0	0	0	0	0	0	1
62	gtgattttcccctcaaa,gtgattttcccctcaat	NM_027619	D3ertd789e	gene	chr3	33706365	+	0	0	0	0	2	0	3	1.58	0	14	0.67	2.31	2.54	1.665	0	0	0	0	0	0	0	0	0	0	0	0	0	1	0	0
63	cttcaacctggctaaca,cttcaacctggctaata	AK129248	Atp11b	gene	chr3	35754916	+	0	0	0	0	2	0	2	3.15	2.76	18.66	1	6.92	0	0.94	1.3	0	0	0	0	0	0	0	0	0	0	0	0	0	0	1
64	tattttgacttgtatag	NM_013928	Schip1	gene	chr3	68430181	-	0	0	0	0	0	1	8	1.58	2.76	4.67	14.66	4.62	0	14.665	15.18	0	0	0	0	0	0	0	0	0	0	0	0	0	0	1
65	atgttaaaaaaaaaaaa	AK015737	AK015737	est	chr3	73230219	-	0	0	0	0	0	2	1	14.18	10.12	2.33	1	11.54	12.72	0.725	1.05	0	0	0	0	0	0	0	0	0	0	0	0	0	0	1
66	tacggttcctataactt	NM_021896	Gucy1a3	gene	chr3	81896423	-	0	0	1	0	0	0	2	0.79	23.93	14	6	0	0	4.265	7.365	0	0	0	0	0	0	0	0	0	0	0	0	0	0	1
67	gagagaaaaccttacca	BI202674	BI202674	est	chr3	88033745	+	0	0	0	0	0	2	6	21.26	18.4	11.66	2	18.46	12.72	1.875	2.2525	0	0	0	0	0	0	0	0	0	0	0	0	0	0	1
68	cacagaaccagcagtct	NM_009836	Cct3	gene	chr3	88125495	+	0	0	0	0	0	2	7	23.63	21.16	9.33	3.33	16.16	22.89	2.895	3.165	0	0	0	0	0	0	0	0	0	0	0	0	0	0	1
69	gttggagcagccaaaaa	NM_013604	Mtx1	gene	chr3	89013062	-	0	0	0	0	0	2	1	22.05	16.56	4.67	0	16.16	7.63	0	0.4775	0	0	0	0	0	0	0	0	0	0	1	0	0	0	0
70	ttacaagccttgattaa	nil	TTACAAGCCTTGATTAA	multiple	nil	nil	nil	0	0	0	0	0	2	1	28.35	56.13	4.67	0	16.16	7.63	0	0.4925	0	0	0	0	0	0	0	0	0	0	1	0	0	0	0
71	cccattcgggcaaggaa	NM_011309	S100a1	gene	chr3	90316006	-	0	0	0	0	0	1	4	0	0	0	11.33	0	0	8.525	13.9825	0	0	0	1	0	0	0	0	0	0	0	0	0	0	0
72	gggtaggggtaccactc	NM_022030	Sv2a	gene	chr3	95998495	+	0	0	0	0	0	1	7	6.3	5.52	18.66	23.66	11.54	2.54	19.085	27.445	0	0	0	0	0	0	0	0	0	0	0	0	0	0	1
73	tagctgtaacgggggac,tagctgtaacgggggcc,tagctgtaacgggggcg,tagctgtaacgggggga,tagctgtaacggggggc,tagctgtaacggggggg,tagctgtaacgggggtc,tagctgtaacttccact	NM_144900	Atp1a1	gene	chr3	101380326	-	0	0	0	0	1	1	4	1.58	2.76	0	99.29	0	5.09	65.94	119.647	0	0	0	0	0	0	0	0	0	0	0	1	0	0	0
74	gtggggtttttattgtg	NM_153563	6330569M22rik	gene	chr3	107415506	-	0	0	0	0	0	2	6	14.18	13.8	14	3.33	9.23	15.26	3.325	3.1825	0	0	0	0	0	0	0	0	0	0	0	0	0	0	1
75	gccccttcttcattggc	NM_010358	Gstm1	gene	chr3	107815397	-	0	0	0	0	0	1	8	0	0	4.67	10	0	0	11.42	9.5425	0	0	0	0	0	0	0	0	0	1	0	0	0	0	0
76	ccctgcagctcaaaaaa	NM_008913	Ppp3ca	gene	chr3	136598228	-	0	2	0	0	0	0	4	3.94	1.84	0	11	0	5.09	24.85	2.6675	0	0	0	0	0	0	0	0	0	0	0	1	0	0	0
77	taagtgaaaacctgact	NM_145544	Rap1gds1	gene	chr3	138589053	-	0	0	0	0	0	1	2	2.36	4.6	2.33	21.66	2.31	2.54	13.59	25.8675	0	0	0	0	0	0	0	0	0	0	0	0	0	0	1
78	agcaattcaaaacaatt,agcaattcaaacaaaag,agcaattcaaacaacta,agcaattcaaacaataa,agcaattcaaacaatca,agcaattcaaacaatga,agcaattcaaacaatta,agcaattcaaacaattc,agcaattcaaacaattg,agcaattcaaacaattt,agcaattcaaacagtta,agcaattcaaaccatta,agcaattcaaacgatta,agcaattcaaactattc,agcaattcaacaattaa,agcaattcaaccaatta,agcaattcaagcaatta,agcaattcaatcaatta	NM_145545	Gbp6	gene	chr3	142212498	+	2	0	0	0	0	0	5	138.61	59.81	212.27	121.62	219.26	99.2	128.16	121.835	0	0	0	0	0	0	0	0	0	0	0	0	0	0	1
79	atctactgtgtgacacc	CJ251313	CJ251313	est	chr3	146646906	+	0	0	0	0	0	1	8	0	3.68	4.67	20.33	0	0	18.58	21.6825	0	0	0	0	0	0	0	0	0	0	0	0	0	1	0
80	taaattgtttcagcaaa	AK129215	Lphn2	gene	chr3	148478951	-	0	0	0	0	2	0	2	11.81	10.12	18.66	2	25.39	7.63	2.39	1.64	0	0	0	0	0	0	0	0	0	0	0	0	0	0	1
81	agtatttatgagttcag	NM_177274	Negr1	gene	chr3	156978233	+	0	0	0	0	0	1	8	0.79	1.84	2.33	11.66	0	0	9.545	12.8575	0	0	0	0	0	0	0	0	0	0	0	0	0	0	1
82	aagagagtgcgtgaagc	NM_026989	Sfrs11	gene	chr3	157682324	-	0	2	0	0	0	0	2	10.24	1.84	2.33	9.33	20.77	10.17	19.3	2.3325	0	0	0	0	0	0	0	0	0	0	0	0	0	0	1
83	attctccctgtgacagc	NM_172690	N28178	gene	chr4	42956931	+	0	0	0	0	0	1	8	0.79	4.6	2.33	12.66	0	0	10.915	14.25	0	0	0	0	0	0	0	0	0	0	0	0	0	0	1
84	gcgctgtttgtttcaga	NM_175201	Rnf38	gene	chr4	44139389	-	0	0	0	0	0	2	1	18.9	14.72	2.33	2	4.62	10.17	0	0.4775	0	0	0	0	0	0	0	0	0	0	0	0	0	0	1
85	cagctttttt	NM_018741	Igfbpl1	gene	chr4	45824056	-	0	0	0	0	0	2	1	18.9	24.85	4.67	1	16.16	5.09	0	0	0	0	0	0	0	0	0	0	0	0	0	0	0	0	1
86	gccagttttctacagag,gccagttttctaccctc,gccagttttctcccctc,gccagttttcttccccc,gccagttttcttcccta,gccagttttcttccctc,gccagttttcttccctt	NM_019535	Sh3gl2	gene	chr4	85034508	+	0	0	0	0	0	1	2	4.73	3.68	4.67	21.32	6.92	5.09	21.9	20.695	0	0	0	0	0	0	0	0	0	0	0	0	0	0	1
87	aaccagcaaaaaaaaaa	AK044374	AK044374	est	chr4	85428933	+	0	0	0	0	0	2	1	4.73	1.84	2.33	0.67	16.16	7.63	1.665	0.5725	0	0	0	0	0	0	0	0	0	0	0	0	0	0	1
88	ttccactgtctgcatcc	NM_172426	Slc24a2	gene	chr4	86629140	-	0	0	0	0	0	1	8	0	0	2.33	18.33	0	0	21.095	15.715	0	0	0	0	0	0	0	0	0	1	0	0	0	0	0
89	tattaaatgtgcttttt	NM_080555	Ppap2b	gene	chr4	104905324	+	0	0	0	0	0	1	4	3.15	7.36	0	17.99	6.92	2.54	15.17	20.9725	0	0	0	0	0	0	0	0	0	0	0	1	0	0	0
90	acggagctggagcagca	NM_024462	Ccdc23	gene	chr4	118873526	+	0	0	0	0	2	2	2	14.96	11.96	16.33	0.67	20.77	10.17	0	0.97	0	0	0	0	0	0	0	0	0	0	0	0	0	0	1
91	ctgcttctaatcgtgtt,ctgcttctaattgagtt,ctgcttctaattgcgtt,ctgcttctaattgggtc,ctgcttctaattgtgct,ctgcttctaattgtgtc,ctgcttctaattgtgtt	NM_174998	Hpcal4	gene	chr4	122871845	+	0	0	0	0	1	1	8	0	3.68	2.33	50.98	0	0	48.12	53.33	0	0	0	0	0	0	0	0	0	0	0	0	0	1	0
92	gtggttgaaaacatttg,gtggttgaaatcaaaaa	NM_026845	Ppil1	gene	chr4	123123902	+	0	0	0	0	0	2	1	6.3	11.04	4.67	0.33	6.92	2.54	1.45	0.5725	0	0	0	0	0	0	0	0	0	0	0	0	0	0	1
93	gaatgatctg	AA590241	Rps28	est	chr4	126818482	-	0	0	1	0	0	0	1	9.45	11.96	7	1	2.31	0	0	0	0	0	0	0	0	0	0	0	0	0	0	0	0	0	1
94	gagagtaacaggcctga	NM_009030	Rbbp4	gene	chr4	128986810	+	0	0	0	0	2	0	2	7.09	10.12	23.33	1.33	11.54	2.54	3.325	0	0	0	0	0	0	0	0	0	0	0	0	0	0	0	1
95	tctctgacttgataagc	NM_010807	Marcksl1	gene	chr4	129193002	+	0	0	0	0	2	0	6	66.94	13.8	53.65	3	92.32	71.22	4.045	2.035	0	0	0	0	0	0	0	0	0	0	0	0	0	0	1
96	ggcgctcgtacacccct	NM_011520	Sdc3	gene	chr4	130382105	+	0	0	0	0	2	0	7	14.18	12.88	39.66	8	20.77	2.54	7.88	7.325	0	0	0	0	0	0	0	0	0	0	0	0	0	0	1
97	agaaggaggtgccccag,agaaggaggtgctccaa,agaaggaggtgctccag,agaaggaggtgctcccg,agaaggaggtgctcctg	NM_019641	Stmn1	gene	chr4	134028768	+	0	0	0	0	2	0	5	167.75	269.62	174.95	46.65	154.64	124.64	51.465	41.68	0	0	0	0	0	0	0	0	0	0	0	0	0	0	1
98	gtgactaatgagcttcc	NM_025411	1110049F12rik	gene	chr4	135531555	-	0	1	0	0	0	0	2	25.99	54.29	34.99	115.29	0	0	1.665	19.215	0	0	0	0	0	0	0	0	0	0	0	0	0	0	1
99	cggtctagtccagcttt,cggtctagtccagtctt,cggtctagtccagtgtt,cggtctagtccagttat,cggtctagtccagttct,cggtctagtccagttgt,cggtctagtccagttta,cggtctagtccagtttc,cggtctagtccagtttg,cggtctagtccagtttt,cggtctagtccggtttt,cggtctagtcctgtttt,cggtctagtctagtttt	NM_025451	Camk2n1	gene	chr4	138013264	+	0	0	0	0	0	1	8	3.15	0	7	172.27	4.62	5.09	241.175	138.65	0	0	0	0	0	0	0	0	0	0	0	0	1	0	0
100	caaaacaggcaactggc,caaaacaggcacctggc,caaaacaggcagctgac,caaaacaggcagctgcc,caaaacaggcagctgga,caaaacaggcagctggc,caaaacaggcagctggg,caaaacaggcagctggt,caaaacaggcagctgtc	NM_025451	Camk2n1	gene	chr4	138013846	-	0	0	0	0	1	1	8	1.58	2.76	2.33	129.95	0	2.54	185.02	88.735	0	0	0	0	0	0	0	0	0	0	0	0	0	0	1
101	gtatttgcaaaaaaaaa,gtatttgcaaaaaaata,gtatttgcaaaaaaatc,gtatttgcaaaaaaatg,gtatttgcaaaaaaatt,gtatttgcaaaaaagtg,gtatttgcaaaaaatgc,gtatttgcaaaaagatg,gtatttgcaaagaaatg	NM_025451	Camk2n1	gene	chr4	138013851	+	0	0	0	0	1	1	8	1.58	1.84	4.67	109.96	2.31	2.54	122.395	101.293	0	0	0	0	0	0	0	0	0	0	0	0	0	0	1
102	gaccacctct	NM_008546	Mfap2	gene	chr4	140571846	+	0	0	0	0	0	2	1	14.18	6.44	4.67	0.33	11.54	20.35	0	0	0	0	0	0	0	0	0	0	0	0	0	0	0	0	1
103	tcctgtccccagtgcca,tcctgtccccagtgccc,tcctgtccccagtgctc,tcctgtccccctgtagc,tcctgtcccctgactac,tcctgtcccctgcagct,tcctgtcccctgtagat,tcctgtcccctgtagcc,tcctgtcccctgtagcg,tcctgtcccctgtagct,tcctgtcccctgtatct,tcctgtcccctgtggct	NM_023051	Clstn1	gene	chr4	149022855	+	0	0	0	0	1	1	10	8.66	12.88	4.67	91.3	9.23	7.63	122.265	76.0575	0	0	0	0	0	0	0	0	0	0	0	0	0	0	1
104	tgcttggctactttgct	NM_008142	Gnb1	gene	chr4	154932298	-	0	0	0	0	2	0	2	3.94	5.52	18.66	2	2.31	5.09	1.665	2.5875	0	0	0	0	0	0	0	0	0	0	0	0	0	0	1
105	ttgaagcataatgagtc	NM_011074	Pftk1	gene	chr5	4803538	+	0	0	0	0	0	1	4	2.36	0	0	10.66	2.31	2.54	11.42	9.9025	0	0	0	0	0	0	1	0	0	0	0	0	0	0	0
106	ttaaactgtcaatcaat	NM_026448	Klhl7	gene	chr5	23666556	+	0	0	0	0	0	2	1	16.54	11.96	2.33	3.67	18.46	12.72	1.665	2.6825	0	0	0	0	0	0	0	0	0	0	0	0	0	0	1
107	ctcggtgccgtgtggtg	NM_139153	Centg3	gene	chr5	23988721	+	0	0	0	0	0	1	8	0	0	2.33	8.66	0	0	7.88	9.1775	0	0	0	0	0	0	0	0	0	1	0	0	0	0	0
108	gccctatgctttggcca	NM_023047	Dpysl5	gene	chr5	31101650	+	0	0	0	0	2	0	6	25.2	69.94	34.99	0.67	20.77	10.17	0	0.985	0	0	0	0	0	0	0	0	0	0	0	0	0	0	1
109	aaatatcgttgcatata	NM_013457	Add1	gene	chr5	34974847	+	0	0	0	0	2	0	2	5.51	16.56	20.99	1.67	2.31	5.09	0.94	1.955	0	0	0	0	0	0	0	0	0	0	0	0	0	0	1
110	cactgttgagcggcgca	NM_010942	Nsg1	gene	chr5	38529469	-	0	0	0	0	2	0	7	12.6	12.88	46.65	9	6.92	12.72	7.455	9.6925	0	0	0	0	0	0	0	0	0	0	0	0	0	0	1
111	ccagtacctgaaaaaaa,ccagtacctgtaattga	NM_008453	Klf3	gene	chr5	65213593	+	0	0	0	0	0	2	1	0	17.48	0	0.33	9.23	7.63	0.725	0.8075	0	0	0	0	0	0	0	0	1	0	0	0	0	0	0
112	gcgccagctcagaggac	NM_011670	Uchl1	gene	chr5	67076042	+	1	0	0	0	0	0	5	89	25.77	46.65	53.65	41.54	172.97	56.4	51.075	0	0	0	0	0	0	0	0	0	0	0	0	0	0	1
113	ggccagagacaattatt	NM_177561	Usp46	gene	chr5	74394814	-	0	0	0	0	0	1	4	0.79	0.92	0	11	0	0	11.42	10.445	0	0	0	0	0	0	0	0	0	0	0	1	0	0	0
114	ttaaacctcaaataaat	NM_016690	Hnrpdl	ambiguousgene	nil	nil	nil	0	0	0	0	0	2	7	25.99	17.48	11.66	5	32.31	27.98	7.08	3.48	0	0	0	0	0	0	0	0	0	0	0	0	0	0	1
115	ctgaggaagtaagatac,ctgaggaagtgaaatac,ctgaggaagtgacatac,ctgaggaagtgagagac,ctgaggaagtgagataa,ctgaggaagtgagatac,ctgaggaagtgagatat,ctgaggaagtgagatcc,ctgaggaagtgagatgc,ctgaggaagtgaggtac,ctgaggaagtgggatac	NM_010097	Sparcl1	gene	chr5	104508215	-	0	0	0	0	0	1	7	9.45	22.09	37.32	162.94	6.92	5.09	113.04	192.102	0	0	0	0	0	0	0	0	0	0	0	0	0	0	1
116	tccccgtcat	NM_026106	Dr1	gene	chr5	108708695	+	0	0	0	1	2	0	3	1.58	0.92	32.66	0	4.62	0	0	0	0	0	0	0	0	0	0	0	0	0	1	0	0	0	0
117	agcctgtcag	NM_024477	Ttc28	gene	chr5	111718784	+	0	0	0	0	0	2	1	14.18	8.28	0	0	18.46	10.17	0	0	0	0	0	0	1	0	0	0	0	0	0	0	0	0	0
118	cttgtagctgcctctgt	BY252337	BY252337	est	chr5	112642304	-	0	0	0	0	2	0	5	54.34	46.01	55.98	11.66	53.08	15.26	10.4	13.9775	0	0	0	0	0	0	0	0	0	0	0	0	0	0	1
119	gactgtgccaaacacac,gactgtgccaaacacca,gactgtgccaaacaccc,gactgtgccaaacactc,gactgtgccaaagcccg,gactgtgccaagcaccc	NM_026504	D5ertd33e	gene	chr5	115748697	-	0	0	0	0	1	0	7	27.56	11.04	7	45.98	32.31	30.52	42.515	46.4375	0	0	0	0	0	0	0	0	0	0	0	0	0	0	1
120	gtgttttgaa	BC026510	BC026510	est	chr5	115905596	+	0	0	0	0	0	2	1	0.79	0	0	2	6.92	12.72	0	0	0	0	0	0	0	0	1	0	0	0	0	0	0	0	0
121	cccactgcctttctttg	NM_011286	Rph3a	gene	chr5	121390565	-	0	0	0	0	0	1	2	3.15	9.2	2.33	19.66	2.31	2.54	21.315	18.935	0	0	0	0	0	0	0	0	0	0	0	0	0	0	1
122	atttgatatttagggct	AV244322	2810407C02rik	est	chr5	124216321	-	0	0	0	0	0	1	8	0.79	1.84	4.67	12	0	2.54	8.1	14.0775	0	0	0	0	0	0	0	0	0	0	0	0	0	0	1
123	cagatctttgtgaagac	NM_019639	Ubc	gene	chr5	125866576	-	2	0	0	0	0	0	5	46.47	46.93	58.32	36.32	73.86	12.72	19.38	45.0775	0	0	0	0	0	0	0	0	0	0	0	0	0	0	1
124	gaacgcaagttcagccc	NM_031404	Actl6b	gene	chr5	138008524	+	0	0	0	0	2	0	2	11.03	1.84	25.66	4.66	23.08	2.54	3.325	5.905	0	0	0	0	0	0	0	0	0	0	0	0	0	0	1
125	ggggtacctggtattga,ggggtacctgtgagagc	NM_172412	Gpc2	gene	chr5	138715204	-	0	0	0	0	2	2	2	14.18	12.88	14	0.67	9.23	10.17	0.725	0.4775	0	0	0	0	0	0	0	0	0	0	0	0	0	0	1
126	tcccctggaataaagtg	NM_172723	Centa1	gene	chr5	139747862	-	0	0	0	0	0	1	4	0	0.92	0	8.33	0	0	7.665	7.995	0	0	0	0	0	0	0	0	1	0	0	0	0	0	0
127	gacgcgaccatcctcct	NM_007393	Actb	gene	chr5	143665068	+	1	0	0	0	0	0	1	14.96	5.52	4.67	1	0	45.79	2.39	1.8575	0	0	0	0	0	0	0	0	0	0	0	0	0	0	1
128	gatacttggaatgacta	NM_007393	Actb	gene	chr5	143665145	+	2	0	0	0	2	0	5	238.63	129.75	326.58	17.66	408.52	155.16	27.53	13.5225	0	0	0	0	0	0	0	0	0	0	0	0	0	0	1
129	gtttttatctgagaagt	AJ133130	Ptprz1	gene	chr6	23002870	+	0	0	0	0	0	2	6	18.11	23.01	16.33	5	18.46	17.81	5.415	4.78	0	0	0	0	0	0	0	0	0	0	0	0	0	0	1
130	tgcagctttctgttcaa	NM_007971	Ezh2	gene	chr6	47482928	-	0	0	0	0	0	2	1	21.26	11.04	7	2	16.16	5.09	0.725	0	0	0	0	0	0	0	0	0	0	0	0	0	0	0	1
131	agagcaaggaccacatc	NM_026629	2410066E13rik	gene	chr6	54653778	+	0	0	0	0	2	0	6	29.14	24.85	32.66	4	11.54	7.63	4.77	3.02	0	0	0	0	0	0	0	0	0	0	0	0	0	0	1
132	gttattttgggaaaaga	NM_025520	Lsm5	gene	chr6	56651137	-	0	0	0	0	0	2	1	9.45	14.72	0	2	9.23	2.54	1.875	2.1175	0	0	0	0	0	0	0	0	0	0	0	1	0	0	0
133	gccgaccccgagaagca	NM_021432	Nap1l5	gene	chr6	58856958	-	0	0	0	0	0	1	4	0.79	0	0	11	2.31	0	16.835	7.7825	0	0	0	0	0	0	1	0	0	0	0	0	0	0	0
134	cttaaggatcccaaaca	NM_025814	Serbp1	gene	chr6	67234015	+	0	0	0	0	0	2	7	44.1	34.05	18.66	5.66	73.86	27.98	2.6	7.705	0	0	0	0	0	0	0	0	0	0	0	0	0	0	1
135	actgcttgccctaagca	NM_145569	Mat2a	gene	chr6	72382913	-	0	0	0	0	0	2	6	11.03	17.48	16.33	2.67	4.62	17.81	3.11	2.57	0	0	0	0	0	0	0	0	0	0	0	0	0	0	1
136	ccacgaggtg	NM_025284	Tmsb10	gene	chr6	72907348	+	0	0	0	0	0	2	1	11.03	22.09	7	0	6.92	7.63	0	0	0	0	0	0	0	0	0	0	0	0	1	0	0	0	0
137	gcttggaagt	NM_013458	Add2	gene	chr6	86059408	+	0	0	0	0	0	2	1	4.73	27.61	0	2	9.23	7.63	0	0	0	0	0	0	0	0	0	0	0	0	0	1	0	0	0
138	gagccagtattctttat	NM_011585	Tia1	gene	chr6	86382733	+	0	0	0	0	0	2	1	11.03	4.6	2.33	0	6.92	10.17	1.875	2.51	0	0	0	0	0	0	0	0	0	0	1	0	0	0	0
139	tgagcatcgggggagtg	NM_011844	Mgll	gene	chr6	88778115	+	0	0	0	0	0	1	4	0.79	0.92	0	10.33	0	0	11.635	10.285	0	0	0	0	0	0	0	0	0	0	0	1	0	0	0
140	attagctgtcctttaat	NM_008881	Plxna1	gene	chr6	89266558	-	0	0	0	0	2	0	2	4.73	3.68	14	0.67	2.31	7.63	0.94	0.4775	0	0	0	0	0	0	0	0	0	0	0	0	0	0	1
141	agaaggaggg	NM_018815	Nup210	gene	chr6	90964167	+	0	0	0	0	2	0	3	0	0	18.66	0	0	0	0	0	0	0	1	0	0	0	0	0	0	0	0	0	0	0	0
142	gagttcagctttcaaat	NM_007697	Chl1	gene	chr6	103682990	+	0	0	1	0	0	0	6	25.99	73.62	23.33	2.67	25.39	15.26	1.45	2.94	0	0	0	0	0	0	0	0	0	0	0	0	0	0	1
143	atttcttttctggatgg	NM_010585	Itpr1	gene	chr6	108500912	+	0	0	0	0	0	1	4	0.79	1.84	0	11.33	2.31	0	12.145	10.64	0	0	0	0	0	0	0	0	0	0	0	1	0	0	0
144	ctggagatgtgacaaag	NM_013681	Syn2	gene	chr6	115226498	+	0	0	0	0	0	1	4	0.79	5.52	0	19.66	0	0	20.155	19.0725	0	0	0	0	0	0	0	0	0	0	0	1	0	0	0
145	ttttatgtttaaataaa	NM_172086	Rpl32	ambiguousgene	nil	nil	nil	0	0	0	0	2	0	5	97.66	126.99	111.97	18.99	108.48	165.34	18.79	17.9625	0	0	0	0	0	0	0	0	0	0	0	0	0	0	1
146	tcccacagttgccacca	NM_013509	Eno2	gene	chr6	124710449	-	0	0	0	0	0	1	4	0	0	0	16.99	0	0	19.865	16.975	0	0	0	1	0	0	0	0	0	0	0	0	0	0	0
147	aacccctgcccgcggac,aacccctgcccgtggac,aacccctgcccgtggcc,aacccctgcccgtggga,aacccctgcccgtgggc,aacccctgcccgtgggt,aacccctgcccgtggtc	NM_026988	Ptms	gene	chr6	124864200	-	1	0	0	0	0	0	5	92.15	27.61	60.65	37.99	48.47	132.27	48.57	31.89	0	0	0	0	0	0	0	0	0	0	0	0	0	0	1
148	tttccaggtgctcccgg,tttccaggtgctcccgt,tttccaggtggttcccg,tttccaggtgttaccgg,tttccaggtgttcacgg,tttccaggtgttcccag,tttccaggtgttcccga,tttccaggtgttcccgc,tttccaggtgttcccgg,tttccaggtgttccctc,tttccaggtgttccctg,tttccaggtgttcctgg,tttccaggtgttctccg	NM_009156	Sepw1	gene	chr7	16502602	-	0	0	1	0	0	0	5	79.54	138.03	79.31	154.94	85.4	89.03	125.185	172.308	0	0	0	0	0	0	0	0	0	0	0	0	0	0	1
149	aaggagctgtctgttgg	NM_153134	Irgq	gene	chr7	25323530	+	0	0	0	0	0	2	1	6.3	11.04	7	0.33	9.23	7.63	0.94	0.5725	0	0	0	0	0	0	0	0	0	0	0	0	0	0	1
150	taccctctcaagcccag	NM_144921	Atp1a3	gene	chr7	25764324	-	1	0	0	0	0	0	9	10.24	0	0	4	0	33.07	4.56	3.635	0	0	0	0	0	0	1	0	0	0	0	0	0	0	0
151	gtgacaactgaaaaaaa	NM_028166	1600014C10rik	gene	chr7	38980457	+	0	0	0	0	0	2	1	8.66	16.56	4.67	1.33	16.16	7.63	0	1.76	0	0	0	0	0	0	0	0	0	0	0	0	0	0	1
152	gctgccctgcaaggcct,gctgccctgcaccatat,gctgccctgcagggcct,gctgccctgccaccata,gctgccctgccacccta,gctgccctgccaccctc,gctgccctgccactcta,gctgccctgctcacctc	NM_025368	Josd2	gene	chr7	51725858	+	0	0	0	0	0	1	8	0.79	0	7	12	2.31	0	13.81	11.0675	0	0	0	0	0	0	0	0	0	0	0	0	1	0	0
153	gtcgtcctctactagtt,gtcgtcctctattaatt,gtcgtcctctattagct,gtcgtcctctattagta,gtcgtcctctattagtc,gtcgtcctctattagtt,gtcgtcctctattggtt	NM_145954	Aldh16a1	gene	chr7	52430825	+	0	0	0	0	0	1	8	2.36	0.92	2.33	47.65	2.31	5.09	60.505	39.3375	0	0	0	0	0	0	0	0	0	0	0	0	0	0	1
154	agggccactggcttcag	NM_001005511	Lmtk3	gene	chr7	65326755	+	0	0	0	0	2	0	7	12.6	19.32	46.65	13.33	6.92	17.81	14.1	12.3775	0	0	0	0	0	0	0	0	0	0	0	0	0	0	1
155	gtgccatatttagctac	NM_173011	Idh2	gene	chr7	87239767	-	0	0	0	0	0	2	1	21.26	12.88	7	1	20.77	15.26	1.665	4.6275	0	0	0	0	0	0	0	0	0	0	0	0	0	0	1
156	gtcaaatact	NM_175366	Mex3b	gene	chr7	78793086	+	0	0	0	0	0	2	1	9.45	9.2	0	1.33	11.54	5.09	0	0	0	0	0	0	0	0	0	0	0	0	0	1	0	0	0
157	ggagcgctatgtgctaa	NM_015814	Dkk3	gene	chr7	119259667	-	0	0	0	0	0	1	8	0	1.84	2.33	17.99	0	0	10.48	23.1025	0	0	0	0	0	0	0	0	0	0	0	0	0	1	0
158	gtcactctagccaggtc	NM_008855	Prkcb	gene	chr7	129772081	+	0	0	0	0	0	1	8	0	0	7	25.66	0	0	27.825	25.32	0	0	0	0	0	0	0	0	0	1	0	0	0	0	0
159	gaggcttaga	NM_145587	Sbk1	gene	chr7	133437999	+	1	0	0	0	0	0	9	16.54	0.92	0	0	0	53.42	0	0	0	0	0	0	1	0	0	0	0	0	0	0	0	0	0
160	tgtttgtaaatactctg	NM_145587	Sbk1	gene	chr7	133438425	+	0	0	0	0	0	2	6	25.2	32.21	30.32	4.66	30	22.89	1.45	6.0875	0	0	0	0	0	0	0	0	0	0	0	0	0	0	1
161	ggggtggggggagggga	NM_172748	BC059812	gene	chr7	134912748	+	0	0	0	0	2	0	2	17.33	6.44	18.66	1.67	13.85	5.09	2.17	1.3	0	0	0	0	0	0	0	0	0	0	0	0	0	0	1
162	aggagatggagaacttt	AK010069	AK010069	est	chr7	140175808	+	0	0	0	0	0	2	1	9.45	11.96	7	1.33	16.16	7.63	0.725	3.5775	0	0	0	0	0	0	0	0	0	0	0	0	0	0	1
163	ctacgttctctacgaag	NM_023140	Glrx3	gene	chr7	144659817	+	0	0	1	0	0	0	7	16.54	51.53	2.33	17.99	16.16	10.17	11.85	21.63	0	0	0	0	0	0	0	0	0	0	0	0	0	0	1
164	cctcagcctggggtaga	NM_009983	Ctsd	gene	chr7	149561941	-	0	0	0	0	0	1	7	8.66	14.72	14	29.99	6.92	5.09	25.52	33.015	0	0	0	0	0	0	0	0	0	0	0	0	0	0	1
165	cgtggatccctctgtca	NM_009876	Cdkn1c	gene	chr7	150644541	-	0	0	0	0	0	2	1	22.84	11.96	2.33	1.67	11.54	10.17	0.725	0	0	0	0	0	0	0	0	0	0	0	0	0	0	0	1
166	cctttgagatcatccac	NM_009095	Rps5	gene	chr7	13510898	-	0	0	0	0	2	2	7	66.94	46.01	48.99	6.66	69.24	78.85	3.325	8.61	0	0	0	0	0	0	0	0	0	0	0	0	0	0	1
167	gcaaagaaaaacgtggt	NM_021324	Ttyh1	gene	chr7	4086425	+	0	0	0	0	0	1	8	2.36	0.92	2.33	15.66	2.31	0	16.11	16.035	0	0	0	0	0	0	0	0	0	0	0	0	0	0	1
168	catcgccagtgggcaaa	NM_009696	Apoe	gene	chr7	20281818	-	0	0	0	0	0	1	10	4.73	4.6	20.99	58.31	2.31	2.54	61.545	55.65	0	0	0	0	0	0	0	0	0	0	0	0	0	0	1
169	cccgtgtgctcatccgc	NM_029767	Rps9	gene	chr7	3657491	+	0	0	0	0	0	2	5	63.79	46.93	41.99	23.66	60.01	76.31	21.82	25.7075	0	0	0	0	0	0	0	0	0	0	0	0	0	0	1
170	ctttccctgccaatgta	NM_013834	Sfrp1	gene	chr8	24560058	+	0	0	0	0	0	2	1	5.51	11.96	2.33	0	16.16	12.72	0	0.4925	0	0	0	0	0	0	0	0	0	0	1	0	0	0	0
171	atcacacactaaaaaaa,atcacacactaataaat,atcacacactaataagt,atcacacactaataata,atcacacactaataatc,atcacacactaataatg,atcacacactaataatt,atcacacactaatgatt,atcacacactactaact,atcacacactgataatt	NM_144731	Galnt7	gene	chr8	60010446	-	0	0	0	0	1	1	7	7.09	7.36	14	51.31	9.23	12.72	51.015	53.7825	0	0	0	0	0	0	0	0	0	0	0	0	0	0	1
172	atcctggtaatgcactt	NM_013494	Cpe	gene	chr8	67071549	-	0	0	0	1	0	0	7	6.3	18.4	48.99	77.97	2.31	10.17	59.86	87.8925	0	0	0	0	0	0	0	0	0	0	0	0	0	0	1
173	ttctgagtatggaacct	NM_182991	Tmem59l	gene	chr8	73007964	-	0	0	0	0	0	1	8	1.58	1.84	9.33	11	4.62	0	9.465	12.23	0	0	0	0	0	0	0	0	0	0	0	0	0	0	1
174	ggcaggactcgctgaag	NM_010906	Nfix	gene	chr8	87245609	-	2	0	0	0	0	0	7	37.02	3.68	41.99	11.66	80.78	17.81	21.315	6.5375	0	0	0	0	0	0	0	0	0	0	0	0	0	0	1
175	ggtgagcctgaagcttg	NM_011563	Prdx2	gene	chr8	87497999	+	0	0	2	2	0	0	7	92.15	4.6	14	18.99	62.32	104.29	17.64	19.2975	0	0	0	0	0	0	0	0	0	0	0	0	0	0	1
176	ctccacagaaccagttg	NM_009142	Cx3cl1	gene	chr8	97306065	+	0	0	0	0	0	1	8	0.79	0	2.33	21.66	2.31	0	25.945	18.71	0	0	0	0	0	0	0	0	0	0	0	0	1	0	0
177	aaggagattatgttgtg	NM_053246	Dok4	gene	chr8	97387814	-	0	0	1	0	0	0	2	0.79	17.48	9.33	0.67	0	0	0.725	0.4925	0	0	0	0	0	0	0	0	0	0	0	0	0	0	1
178	ccgcccctttctgtaac	NM_145602	Ndrg4	gene	chr8	98238390	+	0	0	0	0	0	1	10	6.3	3.68	27.99	76.3	6.92	5.09	49.645	90.0025	0	0	0	0	0	0	0	0	0	0	0	0	0	0	1
179	caggataggtttctgta	NM_133206	Znrf1	gene	chr8	114147541	+	0	0	0	0	2	0	2	6.3	6.44	16.33	0.33	11.54	5.09	0	0.4775	0	0	0	0	0	0	0	0	0	0	0	0	0	0	1
180	acgaacatcacggacct	NM_019707	Cdh13	gene	chr8	121837965	+	0	0	0	0	2	0	3	5.51	0	18.66	2	6.92	10.17	0.94	2.8425	0	0	0	0	0	0	0	0	0	0	0	0	1	0	0
181	tgagtccacttggctct	NM_023279	Tubb3	gene	chr8	125945756	+	0	0	0	0	2	2	5	92.93	150	114.3	23.66	113.09	58.5	18.065	26.26	0	0	0	0	0	0	0	0	0	0	0	0	0	0	1
182	gtggccagtgcctgtaa	NM_139272	Galnt2	gene	chr8	126867769	+	0	0	0	0	2	0	3	5.51	0	16.33	0.33	6.92	10.17	0.725	0	0	0	0	0	0	0	0	0	0	0	0	0	1	0	0
183	gggaaactaagggagag	NM_172503	Zswim4	gene	chr8	90328313	+	0	0	0	0	2	0	3	0.79	0	14	0.33	2.31	0	0	0.4925	0	0	0	0	0	0	0	0	0	0	0	0	1	0	0
184	gctgtgggtcgctgtgg	NM_008319	Icam5	gene	chr9	20843089	+	0	0	0	0	0	1	4	0	0	0	13.99	0	0	15.465	14.53	0	0	0	1	0	0	0	0	0	0	0	0	0	0	0
185	ccagaaaataaaaagtt	NM_010487(BQ177886)	Elavl3	gene	chr9	21819476	-	0	0	1	0	0	0	7	14.96	46.93	34.99	15.99	16.16	10.17	9.035	19.0175	0	0	0	0	0	0	0	0	0	0	0	0	0	0	1
186	aaattggaggatgaagc	NM_178027	Vps26b	gene	chr9	26813166	+	0	0	0	0	2	0	3	0.79	4.6	14	0.67	0	2.54	0.725	0.8075	0	0	0	0	0	0	0	0	0	0	0	0	0	0	1
187	ttaccatactgggttgg	NM_022029	Nrgn	gene	chr9	37352126	-	0	0	0	1	0	1	10	1.58	4.6	46.65	38.98	4.62	0	23.565	46.835	0	0	0	0	0	0	0	0	0	0	0	0	0	0	1
188	cagctctgccaccgcag,cagctctgcccccgcag,cagctctgccccgcagc,cagctctgccgccgcag,cagctctgcctacgcag,cagctctgcctcagcag,cagctctgcctccgcaa,cagctctgcctccgcac,cagctctgcctccgcag,cagctctgcctccgcat,cagctctgcctccgcgg,cagctctgcctccgtag,cagctctgcctcgccag,cagctctgcctctctct	NM_022029	Nrgn	gene	chr9	37352617	-	0	0	0	1	1	1	10	0	3.68	44.32	216.25	0	0	223.535	216.248	0	0	0	0	0	0	0	0	0	0	0	0	0	1	0
189	ctgggcgcgtggacagg	NM_022029	Nrgn	gene	chr9	37352622	+	0	0	0	0	0	1	8	0	0.92	2.33	26.66	0	0	21.98	26.86	0	0	0	0	0	0	0	0	0	0	0	0	0	1	0
190	gctttgactgttctctt	AA122503	AA122503	est	chr9	41400727	+	0	0	0	0	2	2	6	22.84	24.85	16.33	1.33	16.16	20.35	1.665	1.065	0	0	0	0	0	0	0	0	0	0	0	0	0	0	1
191	tataataccaccactac,tataataccaccactcc,tataataccaccactga,tataataccaccactgc,tataataccaccactgg,tataataccaccactgt,tataataccaccagtgc,tataataccaccttacc	NM_009382	Thy1	gene	chr9	43856589	+	0	0	0	0	1	1	8	0.79	5.52	2.33	95.3	0	0	67.07	109.125	0	0	0	0	0	0	0	0	0	0	0	0	0	0	1
192	gagacggtgctggtcct	NM_022004	Fxyd6	gene	chr9	45198079	+	0	0	0	0	2	2	6	16.54	15.64	25.66	4	16.16	10.17	3.11	4.935	0	0	0	0	0	0	0	0	0	0	0	0	0	0	1
193	ctggtcttta	NM_001081445	Ncam1	gene	chr9	49310606	+	0	0	0	0	2	0	3	1.58	5.52	14	0	0	0	0	0	0	0	0	0	0	0	0	0	0	0	1	0	0	0	0
194	gcttcatctccagggag	NM_009964	Cryab	gene	chr9	50564407	+	0	0	0	0	0	1	4	0	0.92	0	10.66	0	0	8.605	12.23	0	0	0	0	0	0	0	0	1	0	0	0	0	0	0
195	gtatttcatacccgcgg,gtatttcatacccgtgc,gtatttcatacccgtgg,gtatttcatacccgtgt	NM_177769	Elmod1	gene	chr9	53759409	-	0	0	0	0	0	1	2	4.73	4.6	2.33	22.32	6.92	2.54	27.185	17.59	0	0	0	0	0	0	0	0	0	0	0	0	0	0	1
196	cctggcactgcccttgg	NM_020270	Scamp5	gene	chr9	57289472	-	0	0	0	0	0	1	2	6.3	4.6	7	21.99	9.23	2.54	24.37	18.9975	0	0	0	0	0	0	0	0	0	0	0	0	0	0	1
197	tacttgtgttctgtgta	NM_009145	Nptn	multiple	chr9	58500597	+	0	0	0	0	1	1	7	11.03	25.77	9.33	47.31	13.85	5.09	40.905	51.3275	0	0	0	0	0	0	0	0	0	0	0	0	0	0	1
198	gtggagattgatccagg	NM_029922	Parp6	gene	chr9	59497967	+	0	0	0	0	0	2	6	18.9	18.4	9.33	2	13.85	12.72	2.6	1.5425	0	0	0	0	0	0	0	0	0	0	0	0	0	0	1
199	tggtgacaaaaaaaaaa	NM_024212	Rpl4	gene	chr9	64026317	+	0	0	0	0	0	2	5	89	141.71	27.99	11.33	64.62	58.5	9.975	11.41	0	0	0	0	0	0	0	0	0	0	0	0	0	0	1
200	atagctgggcttcagtc	NM_008927	Map2k1	gene	chr9	64033927	-	0	0	0	0	0	1	4	2.36	0	0	14.66	0	5.09	14.745	14.62	0	0	0	0	0	0	1	0	0	0	0	0	0	0	0
201	tgacaagacactgtggc	AU258168	AU258168	est	chr9	69936640	-	0	0	0	0	0	1	8	0	0	4.67	10.66	0	0	10.56	10.1375	0	0	0	0	0	0	0	0	0	1	0	0	0	0	0
202	ggtctaagcgtttacct	NM_029784	6430514L14rik	gene	chr9	69938443	-	0	2	0	0	0	0	8	0	0	2.33	12.33	0	0	24.93	4.015	0	0	0	0	0	0	0	0	0	1	0	0	0	0	0
203	ttggtcaaacaataaac	NM_173781	Rab6b	gene	chr9	103087569	+	0	0	0	0	0	1	7	7.88	20.24	25.66	90.3	9.23	2.54	72.24	102.252	0	0	0	0	0	0	0	0	0	0	0	0	0	0	1
204	ccctgaggggttggggc	NM_133977	Trf	gene	chr9	103111295	-	0	0	0	0	0	1	4	1.58	0.92	0	26.99	0	0	15.765	33.465	0	0	0	0	0	0	0	0	0	0	0	1	0	0	0
205	tcccctccatccctttg	NM_021567	Pcbp4	gene	chr9	106366054	+	0	0	0	0	0	1	8	0.79	0.92	2.33	9.33	2.31	0	8.525	10.0725	0	0	0	0	0	0	0	0	0	0	0	0	0	0	1
206	ttgctgctgcttttgct	AK021160	Lba1	gene	chr9	111298088	+	0	0	0	0	0	1	8	0.79	1.84	7	11.33	0	2.54	9.035	12.43	0	0	0	0	0	0	0	0	0	0	0	0	0	0	1
207	ttacttgatctcagacc	NM_033264	Arpp21	gene	chr9	112083718	-	0	0	0	0	0	1	8	0.79	0	4.67	34.65	2.31	0	20.59	42.175	0	0	0	0	0	0	0	0	0	0	0	0	1	0	0
208	tatgttgcggcttaaca	NM_026892	Eif1b	gene	chr9	120404392	+	0	0	0	0	0	2	7	58.28	65.34	18.66	19.99	48.47	50.87	13.295	25.635	0	0	0	0	0	0	0	0	0	0	0	0	0	0	1
209	ggctggatggactttgg,ggctggatggatcttgg,ggctggatggattttag,ggctggatggattttgc,ggctggatggattttgg,ggctggatggattttgt,ggctggatggatttttg,ggctggatgggttttgg	NM_031161	Cck	gene	chr9	121399239	-	0	0	0	0	0	1	8	1.58	1.84	7	60.98	0	2.54	71.145	50.9825	0	0	0	0	0	0	0	0	0	0	0	0	0	0	1
210	tttttcccaatccagtt	NR_024325	9130024F11rik	gene	chr1	57031883	+	0	0	0	0	0	2	1	8.66	5.52	0	0.33	16.16	7.63	1.665	0.4925	0	0	0	0	0	0	0	0	0	0	0	1	0	0	0
211	cctcatttcccctgttc	BQ176089	BQ176089	est	chr10	3460657	+	0	0	0	0	0	1	4	0	0	0	8.33	0	0	9.465	8.135	0	0	0	1	0	0	0	0	0	0	0	0	0	0	0
212	aagtttgcaagtctcca	NM_008538	Marcks	gene	chr10	36735458	-	0	0	0	0	2	2	6	33.08	15.64	18.66	1.33	36.93	22.89	0.725	1.4625	0	0	0	0	0	0	0	0	0	0	0	0	0	0	1
213	aactcctaagactatga	NM_008538	Marcks	gene	chr10	36735659	+	0	0	0	0	2	0	6	27.56	11.04	137.63	2.33	36.93	43.24	4.77	0.4925	0	0	0	0	0	0	0	0	0	0	0	0	0	0	1
214	ctggcttctt	NM_008538	Marcks	gene	chr10	36738343	+	0	0	0	0	2	0	3	3.94	2.76	23.33	0	0	2.54	0	0	0	0	0	0	0	0	0	0	0	0	1	0	0	0	0
215	ttatggaattgatttgc	NM_009846	Cd24a	gene	chr10	43223422	+	0	0	1	0	2	2	6	106.32	180.36	102.64	0.67	120.02	86.48	0.94	0.4775	0	0	0	0	0	0	0	0	0	0	0	0	0	0	1
216	gactggctgtggcaatg	NM_178675	Slc35f1	gene	chr10	52831359	+	0	0	0	0	0	2	6	21.26	17.48	14	4.33	18.46	17.81	5.205	4.2275	0	0	0	0	0	0	0	0	0	0	0	0	0	0	1
217	taatgtagacctagccc	NM_010288	Gja1	gene	chr10	56102485	+	0	0	0	0	0	1	4	0.79	1.84	0	23.66	0	2.54	20.75	26.16	0	0	0	0	0	0	0	0	0	0	0	1	0	0	0
218	ggattttgatatgcaaa	NM_021272	Fabp7	gene	chr10	57512507	+	0	0	0	0	2	2	6	58.28	61.65	69.98	1.67	36.93	35.61	2.6	0.97	0	0	0	0	0	0	0	0	0	0	0	0	0	0	1
219	tttactgtgttaggaaa	NM_026438	Ppa1	gene	chr10	61136881	+	0	0	1	0	0	0	7	6.3	29.45	16.33	9	9.23	7.63	11.55	7.7225	0	0	0	0	0	0	0	0	0	0	0	0	0	0	1
220	cctttgtgacagtggcc,cctttgtgaccgtgacc,cctttgtgactatgacc,cctttgtgactgcgacc,cctttgtgactgggacc,cctttgtgactgtgaac,cctttgtgactgtgaca,cctttgtgactgtgacc,cctttgtgactgtgacg,cctttgtgactgtgact,cctttgtgactgtggcc	NM_025635	Zwint	gene	chr10	72076802	+	0	0	0	0	1	1	7	13.39	11.04	20.99	97.63	16.16	17.81	103.365	92.8725	0	0	0	0	0	0	0	0	0	0	0	0	0	0	1
221	ctcaataaatatttttt	NM_133182	Prmt2	gene	chr10	75669981	-	0	0	1	0	0	0	2	1.58	23.93	9.33	2.67	0	0	1.45	2.9875	0	0	0	0	0	0	0	0	0	0	0	0	0	0	1
222	acctgcatctcagaaaa	NM_010925	Rrp1	gene	chr10	77863362	-	0	0	0	0	2	0	2	9.45	3.68	30.32	2.33	4.62	15.26	2.815	2.2525	0	0	0	0	0	0	0	0	0	0	0	0	0	0	1
223	cctaccagttacctcac	NM_011789	Apc2	gene	chr10	79697044	+	0	0	0	0	0	2	1	11.81	13.8	9.33	1	6.92	5.09	1.665	0	0	0	0	0	0	0	0	0	0	0	0	0	0	0	1
224	tacccttgccctttgag	AK030708	Ckap4	gene	chr10	83661422	-	0	0	0	0	2	0	2	2.36	5.52	16.33	0.67	2.31	0	0	1.065	0	0	0	0	0	0	0	0	0	0	0	0	0	0	1
225	tgctctggagggtttgt	NM_026482	Atp2b1	gene	chr10	100813083	+	0	0	0	0	0	1	8	0	1.84	2.33	12.33	0	0	11.42	12.4375	0	0	0	0	0	0	0	0	0	0	0	0	0	1	0
226	ctcagtaatg	NM_007792	Csrp2	gene	chr10	112531795	+	0	0	0	0	2	2	1	13.39	7.36	0	1.67	4.62	17.81	0	0	0	0	0	0	0	0	0	0	0	0	0	1	0	0	0
227	gctccctctgtttggat	NM_001033474	ENSMUSG00000074747	gene	chr10	112363784	-	0	0	0	0	0	2	7	31.5	41.41	11.66	6	43.85	25.44	3.325	7.705	0	0	0	0	0	0	0	0	0	0	0	0	0	0	1
228	cgtatcaatagaaaaaa	NM_182807	AI851790	gene	chr10	125620341	+	0	0	1	0	0	0	2	3.94	30.37	9.33	2.33	0	5.09	0.94	3.205	0	0	0	0	0	0	0	0	0	0	0	0	0	0	1
229	tggagcgttggctgtat	NM_009870	Cdk4	gene	chr10	129251273	+	0	0	0	0	2	2	6	37.8	26.69	18.66	0.33	36.93	38.15	0.725	0	0	0	0	0	0	0	0	0	0	0	0	0	0	0	1
230	tgttgattggccaggtt	NM_001106019	H2afv	gene	chr11	6328219	-	0	0	0	0	0	2	7	32.29	30.37	7	4	25.39	15.26	6.435	2.1325	0	0	0	0	0	0	0	0	0	0	0	0	0	0	1
231	ctgtacgcagcactgca	BB488183	BB488183	est	chr11	24067807	+	0	0	0	0	0	2	1	10.24	23.01	2.33	0.33	13.85	20.35	3.325	0.8075	0	0	0	0	0	0	0	0	0	0	0	0	0	0	1
232	acccctgaccccttgtt	NM_016707	Bcl11a	gene	chr11	24073111	+	0	0	0	0	0	2	7	23.63	16.56	7	3	23.08	20.35	2.6	3.555	0	0	0	0	0	0	0	0	0	0	0	0	0	0	1
233	gtgctgaatatggagct	NM_008218	Hba-a1	gene	chr11	32183771	+	1	0	0	0	0	0	9	45.68	0	0	0.33	9.23	137.36	0	0.4775	0	0	0	0	0	0	1	0	0	0	0	0	0	0	0
234	cccttcttctctccctt	NM_008218	Hba-a1	gene	chr11	32184326	+	2	0	0	0	0	0	7	123.65	150.92	7	25.32	156.95	40.7	17.775	29.0275	0	0	0	0	0	0	0	0	0	0	0	0	0	0	1
235	gtgctggtaattgtcaa	NM_173784	Ubtd2	gene	chr11	32418601	+	0	0	0	0	0	2	1	7.88	18.4	4.67	2	4.62	5.09	1.45	2.035	0	0	0	0	0	0	0	0	0	0	0	0	0	0	1
236	tctcactgtattctatt	NM_010250	Gabra1	gene	chr11	41944490	-	0	0	0	0	0	1	8	0	0	4.67	11.33	0	0	10.775	11.44	0	0	0	0	0	0	0	0	0	1	0	0	0	0	0
237	tatagatatgtatagaa,tatagatatgtatagac,tatagatatgtatagag,tatagatatgttctgaa	NM_010250	Gabra1	gene	chr11	41945025	-	0	0	0	0	0	1	8	0.79	0.92	2.33	22.99	0	2.54	15.385	28.61	0	0	0	0	0	0	0	0	0	0	0	0	0	0	1
238	gctgcagttgatgcgag	NM_008143	Gnb2l1	gene	chr11	48613964	-	0	0	0	0	0	2	7	37.8	30.37	4.67	9.33	41.54	20.35	10.27	8.5475	0	0	0	0	0	0	0	0	0	0	0	0	0	0	1
239	tgcatcttatttaaaat	NM_010448	Hnrnpab	gene	chr11	51414800	-	0	0	0	0	0	2	6	25.99	28.53	9.33	2	34.62	20.35	1.665	2.05	0	0	0	0	0	0	0	0	0	0	0	0	0	0	1
240	tgggtgtcttccaacct	NM_011543	Skp1a	gene	chr11	52059947	+	0	0	0	0	2	0	2	7.09	7.36	16.33	1	6.92	10.17	1.665	0.4775	0	0	0	0	0	0	0	0	0	0	0	0	0	0	1
241	ctcattataatcaagaa	CD802535	CD802535	est	chr11	53362906	+	0	0	0	0	0	1	4	0	0.92	0	8.33	0	0	7.88	8.165	0	0	0	0	0	0	0	0	1	0	0	0	0	0	0
242	tccccgtacg	AK144914	AK144914	est	chr11	61211039	-	0	0	0	0	2	0	3	0.79	0	16.33	0	0	2.54	0	0	0	0	0	0	0	1	0	0	0	0	0	0	0	0	0
243	ccaaagaaccacacctc	NM_009548	Zfp179	gene	chr11	61262261	-	0	0	0	0	0	1	8	0.79	1.84	2.33	23.99	2.31	0	22.625	24.105	0	0	0	0	0	0	0	0	0	0	0	0	0	0	1
244	gaaaaaaaaaaaaaaaa,gaaaaaaaaaaaaaaac,gaaaaaaaaaaaaaaag,gaaaaaaaaaaaaaaat,gaaaaaaaaaaaaaagc,gaaaaaaaaaaaagaaa,gaaaaaaaaaaggatgg,gaaaaaaaaagaaaaaa,gaaaaaaaaagaggagg,gaaaaaaaaatagatag,gaaaaaaaaatcaaagg	nil	GAAAAAAAAA	multiple	nil	nil	nil	0	0	0	0	2	2	5	45.68	65.34	44.32	13.33	57.7	45.79	10.995	14.8	0	0	0	0	0	0	0	0	0	0	0	0	0	0	1
245	catagggtgcaaatagg	BG296899	BG296899	est	chr11	67501041	-	0	2	0	0	0	0	8	3.15	0.92	9.33	9.66	4.62	2.54	21.9	1.285	0	0	0	0	0	0	0	0	0	0	0	0	0	0	1
246	cccccaattctgtggcg	NM_009497	Vamp2	gene	chr11	68905825	+	0	0	0	0	1	1	7	17.33	18.4	16.33	58.31	23.08	5.09	55.785	60.44	0	0	0	0	0	0	0	0	0	0	0	0	0	0	1
247	ccagcctgaaagcgtca	NM_013415	Atp1b2	gene	chr11	69413672	-	0	0	0	0	0	1	8	2.36	1.84	4.67	12	2.31	2.54	11.5	12.485	0	0	0	0	0	0	0	0	0	0	0	0	0	0	1
248	aagaagacttctttcta	NM_019749	Gabarap	gene	chr11	69807971	+	0	0	0	0	0	2	6	14.18	13.8	16.33	2	16.16	15.26	3.325	1.38	0	0	0	0	0	0	0	0	0	0	0	0	0	0	1
249	tctgatggaataaatca	NM_134022	6330403K07rik	gene	chr11	70845479	-	0	0	1	0	0	0	5	30.72	108.59	37.32	18.66	46.16	20.35	10.48	22.915	0	0	0	0	0	0	0	0	0	0	0	0	0	0	1
250	gaattaacattaaactt	NM_009536	Ywhae	gene	chr11	75579032	+	0	0	1	0	0	0	5	57.49	134.35	34.99	36.99	66.93	38.15	27.96	41.0675	0	0	0	0	0	0	0	0	0	0	0	0	0	0	1
251	cctccatcctttatact	NM_009536	Ywhae	gene	chr11	75579090	+	0	0	0	0	0	2	7	24.41	19.32	16.33	7.66	32.31	15.26	6.435	7.8475	0	0	0	0	0	0	0	0	0	0	0	0	0	0	1
252	aagaaaatagaggacaa	NM_207523	Rpl23a	gene	chr11	77995043	-	0	0	0	0	2	0	5	47.25	57.97	60.65	14.99	64.62	48.33	9.25	18.57	0	0	0	0	0	0	0	0	0	0	0	0	0	0	1
253	tggacctttttcctgtc	NM_009657	Aldoc	gene	chr11	78140090	+	0	1	0	0	0	0	2	3.94	13.8	0	34.32	6.92	5.09	11.93	41.41	0	0	0	0	0	0	0	0	0	0	0	1	0	0	0
254	ggttttgtttgtttgac,ggttttgtttttaacat	NM_019653	Wsb1	gene	chr11	79053077	-	0	0	0	0	0	2	1	7.88	11.96	9.33	1	6.92	10.17	1.875	0.5725	0	0	0	0	0	0	0	0	0	0	0	0	0	0	1
255	acccggctagtagtgaa	NM_011129	Sept4	gene	chr11	87403289	+	0	0	0	0	0	1	4	0.79	0.92	0	14.99	2.31	0	8.605	19.0975	0	0	0	0	0	0	0	0	0	0	0	1	0	0	0
256	ttttcttcgctgtggtg	NM_172449	Bzrap1	gene	chr11	87599299	+	0	0	0	0	0	1	8	1.58	0	11.66	9.66	2.31	0	8.1	11.305	0	0	0	0	0	0	0	0	0	0	0	0	1	0	0
257	ccctatgtttgtgcctt	NM_016686	Vezf1	gene	chr11	87897175	+	0	0	0	0	0	2	1	5.51	10.12	4.67	0	11.54	5.09	0.94	0	0	0	0	0	0	0	0	0	0	0	1	0	0	0	0
258	ctgtgtggcccaaggct	NM_175332	E130012A19rik	gene	chr11	97488798	-	0	0	0	0	0	1	4	0.79	0.92	0	10	0	2.54	6.22	12.155	0	0	0	0	0	0	0	0	0	0	0	1	0	0	0
259	tccctcccttagtatcc	NM_144828	Ppp1r1b	gene	chr11	98218874	+	0	0	0	0	0	1	8	0	0	2.33	21.66	0	0	12.65	27.7025	0	0	0	0	0	0	0	0	0	1	0	0	0	0	0
260	tccgtgggtg	NM_028207	Dusp3	gene	chr11	101835090	-	0	0	0	0	2	0	3	0.79	0	16.33	0	2.31	0	0	0	0	0	0	0	0	1	0	0	0	0	0	0	0	0	0
261	aattaatttatgtttct	NM_008740	Nsf	gene	chr11	103683222	-	0	0	0	0	0	1	8	0	0	7	13.33	0	0	17.13	11.3425	0	0	0	0	0	0	0	0	0	1	0	0	0	0	0
262	gagagaagagagagtga,gagagaagagagagtgg,gagagaagagagcggga,gagagaagagggagtga	NM_010838	Mapt	gene	chr11	104189531	+	0	0	0	0	2	0	5	60.64	85.58	104.97	26.32	76.16	63.59	21.095	29.62	0	0	0	0	0	0	0	0	0	0	0	0	0	0	1
263	atttctttggtgatttt	NM_010838	Mapt	gene	chr11	104193244	+	0	0	0	1	2	0	7	14.96	38.65	83.98	7.66	13.85	22.89	6.005	7.68	0	0	0	0	0	0	0	0	0	0	0	0	0	0	1
264	tggcctttgactctgtc	NM_019431	Cacng4	gene	chr11	107595339	-	0	0	0	0	2	0	2	12.6	7.36	27.99	2.33	20.77	15.26	1.665	3.08	0	0	0	0	0	0	0	0	0	0	0	0	0	0	1
265	tccccggaca	NM_021411	Rab37	gene	chr11	115015513	-	0	0	0	0	2	0	3	0	0	14	0	0	0	0	0	0	0	1	0	0	0	0	0	0	0	0	0	0	0	0
266	cttgggaactgcacagc	NM_008258	Hn1	gene	chr11	115359414	-	0	0	0	0	0	2	7	19.69	23.93	7	3	27.7	15.26	2.39	3.1825	0	0	0	0	0	0	0	0	0	0	0	0	0	0	1
267	tctgtcccgccaggccc	NM_016852	Wbp2	gene	chr11	115940165	-	0	0	0	0	0	1	4	2.36	0.92	0	34.32	0	2.54	44.66	29.5675	0	0	0	0	0	0	0	0	0	0	0	1	0	0	0
268	ttcaaagagtgggcttt	NM_030723	Pum2	gene	chr12	8756555	+	0	0	0	0	2	0	7	11.81	8.28	48.99	5.66	18.46	15.26	8.82	3.9025	0	0	0	0	0	0	0	0	0	0	0	0	0	0	1
269	taatatttaaagaaaac	NM_012038	Vsnl1	gene	chr12	11332143	-	0	0	0	0	0	1	8	0	0.92	9.33	40.65	0	0	30.855	45.3925	0	0	0	0	0	0	0	0	0	0	0	0	0	1	0
270	tttatgaaaa	NM_008709	Mycn	gene	chr12	12942932	-	0	0	0	0	0	2	1	6.3	13.8	4.67	1	4.62	7.63	0	0	0	0	0	0	0	0	0	0	0	0	0	0	0	0	1
271	gtgagtgtttgttgcat	NM_009234	Sox11	gene	chr12	28019499	-	0	0	0	0	0	2	6	18.11	40.49	2.33	0.33	39.24	30.52	0.725	0	0	0	0	0	0	0	0	0	0	0	0	0	0	0	1
272	cagagtgtagtgtgttg	NM_009234	Sox11	gene	chr12	28020368	-	0	0	0	0	0	2	1	9.45	13.8	0	0	6.92	25.44	0	0.4925	0	0	0	0	1	0	0	0	0	0	0	0	0	0	0
273	gcactgttaacaagtgt	NM_009234	Sox11	gene	chr12	28020687	-	0	0	0	2	0	2	6	25.2	15.64	11.66	0.67	96.94	83.94	0	2.095	0	0	0	0	0	0	0	0	0	0	0	0	0	0	1
274	aaggccttccagaagat	NM_025840	Bzw2	gene	chr12	36830885	-	0	0	0	0	2	0	2	22.84	11.96	27.99	2	34.62	12.72	0.725	2.5275	0	0	0	0	0	0	0	0	0	0	0	0	0	0	1
275	gagctatctggtggacg	NM_008241	Foxg1	gene	chr12	50487252	+	0	0	0	0	0	2	7	58.28	46.01	25.66	4.33	64.62	55.96	1.665	5.3525	0	0	0	0	0	0	0	0	0	0	0	0	0	0	1
276	gtttcattatgtaaata	NM_027349	Rbm25	gene	chr12	85023981	+	0	0	0	0	0	2	1	17.33	15.64	4.67	1.33	4.62	20.35	2.6	1.065	0	0	0	0	0	0	0	0	0	0	0	0	0	0	1
277	tgggatttatacaggct	NM_026775	Tmed10	gene	chr12	86681634	-	0	0	0	0	2	0	3	0	3.68	14	0.67	0	0	0	1.065	0	0	0	0	0	0	0	0	0	0	0	0	0	1	0
278	cagacctcaaccccttg	NM_001039089	Sel1l	gene	chr12	93045172	-	0	0	0	1	2	0	2	6.3	1.84	39.66	2.33	11.54	2.54	2.6	2.9175	0	0	0	0	0	0	0	0	0	0	0	0	0	0	1
279	actcggagccaccagac,actcggagccagcaaaa,actcggagccagcagaa,actcggagccagcagac,actcggagccagcagag,actcggagccagcagcg,actcggagccagcaggg,actcggagccagcagtg,actcggagccagccagt,actcggagccagccatc,actcggagccagcggag,actcggagccagtagag,actcggagccggcagag	NM_009790	Calm1	gene	chr12	101445378	+	0	0	0	0	1	0	7	34.65	12.88	25.66	117.29	48.47	35.61	143.76	102.6	0	0	0	0	0	0	0	0	0	0	0	0	0	0	1
280	tccaacttgtaactata	NM_009790	Calm1	gene	chr12	101447412	+	0	0	0	0	0	1	2	5.51	7.36	4.67	23.32	4.62	7.63	23.35	22.205	0	0	0	0	0	0	0	0	0	0	0	0	0	0	1
281	tgaccagctgccctgcc	NM_010010	Cyp46a1	gene	chr12	109600318	+	0	0	0	0	0	1	8	0.79	0.92	2.33	11.33	2.31	0	9.035	12.03	0	0	0	0	0	0	0	0	0	0	0	0	0	0	1
282	gggatggccattcacta	NR_027651	Meg3	gene	chr12	110797236	+	0	0	0	0	0	1	8	0	2.76	4.67	17.33	0	0	11.205	20.6125	0	0	0	0	0	0	0	0	0	0	0	0	0	1	0
283	agcttggcctacacctt,agcttggccttcaccct,agcttggccttcacctc,agcttggccttcacctt,agcttggccttcgcctt	NM_144513	Gtl2	gene	chr12	110804976	+	0	0	0	1	0	0	8	3.15	0	58.32	38.65	6.92	2.54	64.39	30.26	0	0	0	0	0	0	0	0	0	0	0	0	1	0	0
284	atggggttggcttgaaa	NR_027651	Meg3	gene	chr12	110806729	+	0	0	0	1	0	0	8	1.58	1.84	30.32	5.33	2.31	0	6.355	5.445	0	0	0	0	0	0	0	0	0	0	0	0	0	0	1
285	catccttgatgattgca,catccttgatgcttgcc,catccttgatggtaact,catccttgatggttgcc,catccttgatgtatgcc,catccttgatgtctgcc,catccttgatgttcgcc,catccttgatgttgcca,catccttgatgtttgac,catccttgatgtttgca,catccttgatgtttgcc,catccttgatgtttgct,catccttgatgtttggc,catccttgatgtttgtc	NM_021273	Ckb	gene	chr12	112907708	-	0	0	0	0	1	1	10	33.87	33.13	27.99	268.23	32.31	25.44	292.295	248.178	0	0	0	0	0	0	0	0	0	0	0	0	0	0	1
286	ccggcccagaagtgaag	NM_021273	Ckb	gene	chr12	112907788	-	1	0	0	0	0	0	9	18.11	1.84	0	4.33	0	58.5	7.88	1.955	0	0	0	0	0	0	0	0	0	0	0	1	0	0	0
287	tatcatcttttgttatc	NM_134065	Epdr1	gene	chr13	19683800	-	0	0	0	0	0	1	4	0	0.92	0	12.99	0	0	9.465	15.38	0	0	0	0	0	0	0	0	1	0	0	0	0	0	0
288	taattttccattatgag,taattttccattccgag,taattttccattctgaa,taattttccattctgac,taattttccattctgag,taattttccattctgat,taattttccattctggg,taattttccattctgtg,taattttccattgtgag,taattttccatttgaga,taattttccattttgag	NM_009513	Vmp	gene	chr13	25343985	-	0	0	0	0	1	1	8	0.79	1.84	4.67	70.64	0	2.54	55.865	78.3975	0	0	0	0	0	0	0	0	0	0	0	0	0	0	1
289	ccagctaatcctgtccg	NM_009238	Sox4	gene	chr13	29040891	-	0	0	0	0	2	2	6	7.09	6.44	7	0	55.39	58.5	0	0.4775	0	0	0	0	0	0	0	0	0	0	1	0	0	0	0
290	acaggcacgaggacgcc	NM_009238	Sox4	gene	chr13	29041126	-	0	0	0	2	2	2	6	0	5.52	0	0	110.79	71.22	0.94	0	0	1	0	0	0	0	0	0	0	0	0	0	0	0	0
291	gagaaaccag	NM_009238	Sox4	gene	chr13	29041664	+	0	0	0	0	2	2	6	2.36	1.84	2.33	0	23.08	20.35	0	0	0	0	0	0	0	0	0	0	0	0	1	0	0	0	0
292	gggacctcgtggaagcc	NM_009238	Sox4	gene	chr13	29042712	-	0	0	0	0	2	0	6	2.36	0.92	0	0	120.02	73.77	0.725	0.97	0	0	0	0	1	0	0	0	0	0	0	0	0	0	0
293	gagaaactcc	NM_009238	Sox4	gene	chr13	29042835	-	1	0	0	0	0	0	9	20.48	0	0	0	2.31	50.87	0	0	1	0	0	0	0	0	0	0	0	0	0	0	0	0	0
294	tccctgggcagtttcag	NM_009238	Sox4	gene	chr13	29043741	-	0	0	0	0	2	0	2	0.79	2.76	0	0	23.08	7.63	3.11	0.4925	0	0	0	0	1	0	0	0	0	0	0	0	0	0	0
295	gctgactacc	NM_009238	Sox4	gene	chr13	29044530	-	1	0	0	0	0	0	9	7.09	7.36	0	0	4.62	61.05	0	0	0	0	0	0	1	0	0	0	0	0	0	0	0	0	0
296	ggttgtatgttttaact	BB801623	BB801623	est	chr13	41371887	+	0	1	0	0	0	0	2	3.94	10.12	4.67	12.33	0	2.54	3.325	23.31	0	0	0	0	0	0	0	0	0	0	0	0	0	0	1
297	aataaagccaatctgac,aataaagccaatctgcc,aataaagccaatctggc,aataaagccaatctgtc,aataaagccaatctgtg,aataaagccagtgtagc,aataaagccatctgtct	NM_033610	Sncb	gene	chr13	54860241	-	0	0	0	0	0	1	10	2.36	6.44	11.66	49.31	0	5.09	47.605	53.1125	0	0	0	0	0	0	0	0	0	0	0	0	0	0	1
298	cggtgtcccccacctcc	NM_012015	H2afy	gene	chr13	56175560	-	0	0	0	0	0	2	1	7.09	9.2	4.67	0.33	23.08	17.81	1.665	1.5425	0	0	0	0	0	0	0	0	0	0	0	0	0	0	1
299	tcaagatgataagcaaa	BU511021	BU511021	est	chr13	58228017	+	0	0	0	0	2	0	2	7.09	6.44	14	0.67	6.92	2.54	0.725	0.4925	0	0	0	0	0	0	0	0	0	0	0	0	0	0	1
300	ggtgttctgactcagaa	NM_182839	Tppp	gene	chr13	74172951	+	0	0	0	0	0	1	8	0	0	2.33	8.33	0	0	11.635	6.025	0	0	0	0	0	0	0	0	0	1	0	0	0	0	0
301	tccaggggtgctattta	NM_177100	C130071C03rik	gene	chr13	83880587	+	0	0	0	0	0	2	1	7.09	8.28	7	0.67	25.39	7.63	1.45	0.97	0	0	0	0	0	0	0	0	0	0	0	0	0	0	1
302	caaattaaacttcgcct	BX511708	BX511708	est	chr13	92020038	-	0	0	0	0	0	1	4	0	0.92	0	9.66	0	0	6.435	11.1775	0	0	0	0	0	0	0	0	1	0	0	0	0	0	0
303	tctgtatgttcttgttt	NM_007930	Enc1	gene	chr13	98022885	+	0	0	1	0	0	0	7	16.54	63.49	46.65	49.98	13.85	17.81	39.94	56.6	0	0	0	0	0	0	0	0	0	0	0	0	0	0	1
304	cgcccgcccgcggcaac	NM_008634	Mtap1b	gene	chr13	100191731	-	0	0	2	0	0	0	7	44.1	12.88	81.64	16.99	57.7	27.98	21.77	14.685	0	0	0	0	0	0	0	0	0	0	0	0	0	0	1
305	atcaggagtg	NM_008634	MTAP1B	gene	chr13	100192599	+	0	0	0	0	2	0	3	0.79	0.92	20.99	0	0	2.54	0	0	0	0	0	0	0	0	0	0	0	0	1	0	0	0	0
306	aacggtgtatttgtttt	NM_010315	Gng2	gene	chr14	20691820	-	0	0	1	0	0	0	5	31.5	112.27	34.99	10.66	20.77	38.15	13.43	9.355	0	0	0	0	0	0	0	0	0	0	0	0	0	0	1
307	cctttattctcgagtca	NM_010315	Gng2	gene	chr14	20691898	+	0	0	0	0	2	0	2	3.94	10.12	25.66	1	2.31	5.09	1.45	0.5725	0	0	0	0	0	0	0	0	0	0	0	0	0	0	1
308	aacaaagcaaacttagt	BI693499	Ghitm	gene	chr14	37934258	-	0	0	0	0	0	1	4	1.58	0.92	0	15.66	2.31	0	17.21	13.885	0	0	0	0	0	0	0	0	0	0	0	1	0	0	0
309	taaaaagaaaggatgag,taaaaagaaaggatgga,taaaaagaaaggatggc,taaaaagaaaggatggg,taaaaagaaaggatggt,taaaaagaaaggatgtg,taaaaagaaagggtggg	NM_013864	Ndrg2	gene	chr14	52525238	-	0	0	0	0	0	1	2	1.58	4.6	4.67	32.99	0	5.09	43.375	26.2075	0	0	0	0	0	0	0	0	0	0	0	0	0	0	1
310	attgccctgcgcctagt	NM_016884	Hnrnpc	ambiguousgene	nil	nil	nil	0	0	0	0	0	2	1	11.81	11.96	4.67	0.67	20.77	12.72	1.45	2.3325	0	0	0	0	0	0	0	0	0	0	0	0	0	0	1
311	tgtgcttccctgtctta	NM_008683	Nedd8	gene	chr14	56281156	-	0	0	0	0	0	2	7	34.65	61.65	4.67	7.33	23.08	25.44	5.925	8.0275	0	0	0	0	0	0	0	0	0	0	0	0	0	0	1
312	tctccaggcgagtagac,tctccaggcgagtagcc,tctccaggcgagtagga,tctccaggcgagtaggc,tctccaggcgagtaggt,tctccaggcgagtagtc,tctccaggcgggtaggc	NM_013492	Clu	gene	chr14	66600248	+	0	0	0	0	1	1	8	0.79	0.92	2.33	70.97	0	2.54	53.21	79.165	0	0	0	0	0	0	0	0	0	0	0	0	0	0	1
313	agtgaatgcaaacatct	BE952212	BE952212	est	chr14	68707045	+	0	0	0	0	0	1	4	0.79	0.92	0	14.66	0	2.54	13.51	15.045	0	0	0	0	0	0	0	0	0	0	0	1	0	0	0
314	tcccccacacagccccc,tcccccacacagtccac,tcccccacacagtccca,tcccccacacagtcccc,tcccccacacagttccc,tcccccacaccagtccc	NM_009366	Tgfb1i4	gene	chr14	76907498	+	0	0	0	0	0	1	4	1.58	5.52	0	54.65	4.62	0	39.16	62.3375	0	0	0	0	0	0	0	0	0	0	0	1	0	0	0
315	aggatctcagacaggac	NM_148938	Slc1a3	gene	chr15	8585450	-	0	2	0	0	0	0	8	3.15	0	4.67	23.32	6.92	2.54	38.815	12.9975	0	0	0	0	0	0	0	0	0	0	0	0	1	0	0
316	tctctgaatgtgagcag	NM_033521	Laptm4b	gene	chr15	34213966	+	0	0	0	0	0	1	4	0.79	0	0	12	2.31	0	8.605	13.3675	0	0	0	0	0	0	1	0	0	0	0	0	0	0	0
317	aatatgtgtggagctaa,aatatgtgtgggataaa,aatatgtgtgggataag,aatatgtgtgggctaaa,aatatgtgtgggctaag,aatatgtgtgggctacg,aatatgtgtgggctagg,aatatgtgtgggctatg,aatatgtgtgggctgag,aatatgtgtggggctaa,aatatgtgtggggtaag	NM_053071	Cox6c	gene	chr15	35861788	-	0	0	0	1	0	0	5	48.83	69.94	118.97	80.63	50.78	43.24	69.965	87.5825	0	0	0	0	0	0	0	0	0	0	0	0	0	0	1
318	taagtggaataaaaaaa,taagtggaataaaagtc,taagtggaataaaagtt,taagtggaattaaagtt	NM_011740	Ywhaz	gene	chr15	36701486	-	0	0	1	0	0	0	7	16.54	62.57	11.66	30.32	23.08	12.72	10.695	41.325	0	0	0	0	0	0	0	0	0	0	0	0	0	0	1
319	ccctgggagctagagca	NM_134094	Ncald	gene	chr15	37298177	-	0	0	0	1	0	1	8	0.79	0	23.33	34.99	2.31	0	54.36	22.7725	0	0	0	0	0	0	0	0	0	0	0	0	1	0	0
320	ctcagtgtggtattaac	NM_178920	Mal2	gene	chr15	54434095	+	0	0	0	0	0	1	8	0	0	2.33	12.66	0	0	13.085	11.76	0	0	0	0	0	0	0	0	0	1	0	0	0	0	0
321	ttaaaactgaagcatac	NM_178718	Phf20l1	gene	chr15	66476586	+	0	0	0	0	0	2	1	9.45	6.44	0	0.33	11.54	10.17	0	2.0175	0	0	0	0	0	0	0	0	0	0	0	1	0	0	0
322	gtcctgacccagccccc	NM_174991	Bai1	gene	chr15	74419783	+	0	0	0	0	0	1	2	3.94	1.84	7	27.32	4.62	0	19.945	32.48	0	0	0	0	0	0	0	0	0	0	0	0	0	0	1
323	gacggacacgtgatgcc	NM_011838	Lynx1	gene	chr15	74578473	-	0	0	0	0	0	1	8	0	0	2.33	17.66	0	0	17.855	18.3325	0	0	0	0	0	0	0	0	0	1	0	0	0	0	0
324	aattctctgt	AK010485	Ly6k	gene	chr15	74627356	-	0	0	0	0	2	0	3	11.81	2.76	16.33	0	11.54	25.44	0	0	0	0	0	0	0	0	0	0	0	0	1	0	0	0	0
325	gtgacagaggagggtgc,gtgacagaggcctgtca,gtgacagagggatggaa,gtgacagagggatggac,gtgacagagggatggag,gtgacagagggatggat,gtgacagaggtggcaga	NM_019396	Cyhr1	gene	chr15	76498459	+	0	0	0	0	0	1	8	1.58	1.84	11.66	18.99	0	2.54	17.935	18.2275	0	0	0	0	0	0	0	0	0	0	0	0	0	0	1
326	aatcctgtggagcatcc	NM_012053	Rpl8	gene	chr15	76736398	+	0	0	0	0	2	2	5	56.7	39.57	55.98	13.99	41.54	71.22	14.1	12.6225	0	0	0	0	0	0	0	0	0	0	0	0	0	0	1
327	ttgctggcttttataaa	NM_053104	Rbm9	gene	chr15	76909517	-	0	0	0	0	0	2	7	24.41	31.29	11.66	4	18.46	27.98	0.94	5.715	0	0	0	0	0	0	0	0	0	0	0	0	0	0	1
328	gcttttgttaccatctc,gcttttgttaccattac,gcttttgttaccatttc,gcttttgttaccatttg,gcttttgttaccatttt,gcttttgttacctattt,gcttttgttataatttt	NM_030689	Nptxr	gene	chr15	79616847	-	0	0	0	0	0	1	10	3.15	4.6	20.99	56.31	0	5.09	42.865	61.065	0	0	0	0	0	0	0	0	0	0	0	0	0	0	1
329	taagcaagagctcccac	NM_207708	Syngr1	gene	chr15	79949442	+	0	0	0	0	0	1	8	0	0	7	13.99	0	0	15.98	12.83	0	0	0	0	0	0	0	0	0	1	0	0	0	0	0
330	gtgtacatacatacaca	NM_011889	Sept3	gene	chr15	82122452	+	0	0	0	0	2	0	2	14.18	5.52	25.66	2.33	34.62	7.63	1.665	2.745	0	0	0	0	0	0	0	0	0	0	0	0	0	0	1
331	cagtcttgagtgcccta	NM_029787	Cyb5r3	gene	chr15	82984177	-	0	0	0	0	2	0	3	8.66	0.92	16.33	0.67	18.46	2.54	1.665	0	0	0	0	0	0	0	0	0	0	0	0	0	0	0	1
332	gaagccagtgggccatc	NM_001033273	5031439g07rik	gene	chr15	84774543	-	0	0	0	0	0	2	1	9.45	10.12	4.67	1	2.31	10.17	0.725	1.8725	0	0	0	0	0	0	0	0	0	0	0	0	0	0	1
333	tccttgaagtgataagc,tccttgaagtgccctaa,tccttgaagtgccctac	NM_009528	Wnt7b	gene	chr15	85365958	-	0	0	0	0	0	2	1	9.45	11.96	9.33	1	18.46	5.09	0.725	1.7775	0	0	0	0	0	0	0	0	0	0	0	0	0	0	1
334	taggagcaaagtggccc	NM_133241	Mlc1	gene	chr15	88786703	-	0	0	0	0	0	1	4	0	0	0	8	0	0	7.665	8.12	0	0	0	1	0	0	0	0	0	0	0	0	0	0	0
335	attaatcaaaaaaaaaa	NM_175121	Slc38a2	gene	chr15	96517831	-	0	0	0	0	0	2	1	13.39	16.56	2.33	0	20.77	7.63	0.94	1.1475	0	0	0	0	0	0	0	0	0	0	1	0	0	0	0
336	tttaataacttgccttc	NM_007478	Arf3	gene	chr15	98568145	-	0	0	0	0	0	1	10	3.15	3.68	14	50.98	4.62	2.54	70.31	40.6925	0	0	0	0	0	0	0	0	0	0	0	0	0	0	1
337	tgaccttggccaaatca	NM_001013741	Ddn	gene	chr15	98634389	-	0	0	0	0	0	1	8	0.79	0	2.33	38.65	0	0	43.64	37.1225	0	0	0	0	0	0	0	0	0	0	0	0	1	0	0
338	gctgccctagaagaagg,gctgccctagagaagaa,gctgccctagagaagag,gctgccctagagaagga,gctgccctagagaaggc,gctgccctagagaaggg,gctgccctagagaaggt,gctgccctagtgaagga	NM_009448	Tuba6	gene	chr15	98780545	-	0	0	0	0	2	2	12	1172.69	832.8	977.4	62.31	1380.2	1220.94	77.955	47.6875	0	0	0	0	0	0	0	0	0	0	0	0	0	0	1
339	gaggagggtgagttctc	NM_011653	Tuba1a	ambiguousgene	nil	nil	nil	1	0	0	0	0	0	1	9.45	9.2	4.67	0	6.92	66.13	2.39	1.625	0	0	0	0	0	0	0	0	0	0	1	0	0	0	0
340	gcttgctgcc	NM_011653	Tuba1a	gene	chr15	98780882	-	1	0	0	0	0	0	1	10.24	7.36	0	0	0	30.52	0	0	0	0	0	0	1	0	0	0	0	0	0	0	0	0	0
341	gacactggatgtttctt	NM_021391	Ppp1r1a	gene	chr15	103361328	-	0	0	1	0	0	0	7	3.94	33.13	16.33	13.33	2.31	0	11.42	14.4425	0	0	0	0	0	0	0	0	0	0	0	0	0	0	1
342	tgattttcatttctgcc	NM_001014226	Nat15	gene	chr16	3904579	+	0	0	0	0	0	1	8	0.79	0.92	2.33	12.33	2.31	0	13.725	11.42	0	0	0	0	0	0	0	0	0	0	0	0	0	0	1
343	agtggctaattaggtgt	NM_009900	Clcn2	gene	chr16	20703050	+	0	0	0	0	0	1	2	1.58	5.52	2.33	22.99	2.31	0	14.745	27.6975	0	0	0	0	0	0	0	0	0	0	0	0	0	0	1
344	ttgaagctccaattgct	NM_025693	Tmem41a	gene	chr16	21934470	-	0	0	0	0	0	1	2	2.36	1.84	7	33.65	0	5.09	26.46	38.0475	0	0	0	0	0	0	0	0	0	0	0	0	0	0	1
345	actgagatttgctgctg	NM_001164268	Kalrn	gene	chr16	34152182	-	0	0	0	0	0	1	4	0	0	0	8.66	0	0	10.48	7.56	0	0	0	1	0	0	0	0	0	0	0	0	0	0	0
346	taagaaacct	NM_019413	Robo1	gene	chr16	73046239	+	0	0	0	0	0	2	1	9.45	5.52	2.33	0.33	18.46	2.54	0	0	0	0	0	0	0	0	0	0	0	0	0	0	0	0	1
347	atagctttctacacact,atagctttctacaccgt,atagctttctacactat,atagctttctacactct,atagctttctacactga,atagctttctacactgc,atagctttctacactgg,atagctttctacactgt,atagctttctacacttt	NM_007471	App	gene	chr16	84954736	-	0	0	0	0	0	1	7	19.69	28.53	41.99	78.3	27.7	20.35	74.575	79.2325	0	0	0	0	0	0	0	0	0	0	0	0	0	0	1
348	attttttttctgtcaaa,attttttttctgtcaac,attttttttctgtcatt,attttttttcttcccca	NM_024258	Usp16	gene	chr16	87483589	-	0	0	0	0	2	0	2	15.75	10.12	27.99	3.33	23.08	7.63	4.045	2.495	0	0	0	0	0	0	0	0	0	0	0	0	0	0	1
349	taataaaaattggaatg	NM_008251	Hmgn1	gene	chr16	96343256	-	0	0	0	0	0	2	7	18.11	20.24	7	5	18.46	17.81	2.39	6.2675	0	0	0	0	0	0	0	0	0	0	0	0	0	0	1
350	tagttacttaatactct,tagttacttaatacttc,tagttacttacactccg,tagttacttactaaaaa,tagttacttactaaacc,tagttacttactaatcc,tagttacttactacccc,tagttacttactactaa,tagttacttactactac,tagttacttactactca,tagttacttactactcc,tagttacttactactcg,tagttacttactactct,tagttacttactacttc,tagttacttactgctcc,tagttacttacttaacc,tagttacttacttgttc,tagttacttagtactcc,tagttacttattactcc	NM_146073	Zdhhc14	gene	chr17	5753835	+	0	0	0	0	0	1	7	21.26	15.64	27.99	149.94	18.46	35.61	116.74	170.282	0	0	0	0	0	0	0	0	0	0	0	0	0	0	1
351	ttttttgtgtgtcaatt	NM_016891	Ppp2r1a	gene	chr17	21102793	+	0	0	1	0	0	0	7	20.48	59.81	58.32	21.99	25.39	10.17	34.31	15.8275	0	0	0	0	0	0	0	0	0	0	0	0	0	0	1
352	gaggagtgggatgtgcc	NM_022422	Gng13	gene	chr17	25855649	+	0	0	0	0	0	1	8	0	0	2.33	15.99	0	0	12.65	18.5675	0	0	0	0	0	0	0	0	0	1	0	0	0	0	0
353	ttctgtcaggtctcaag	BI739267	Fbxl16	gene	chr17	25957568	+	0	0	0	0	0	1	2	3.94	1.84	9.33	20.66	2.31	2.54	20.235	20.21	0	0	0	0	0	0	0	0	0	0	0	0	0	0	1
354	attgtgtaatttaaagg	NM_011861	Pacsin1	gene	chr17	27847959	+	0	0	0	0	0	1	4	0	0.92	0	12.66	0	0	9.035	14.165	0	0	0	0	0	0	0	0	1	0	0	0	0	0	0
355	ctcctcctgcccttggc	NM_011655	Tubb5	gene	chr17	35970991	-	0	0	0	0	0	2	6	18.11	21.16	14	3.67	13.85	10.17	4.045	3.4	0	0	0	0	0	0	0	0	0	0	0	0	0	0	1
356	gggcagaggtggtgaca	NM_011655	Tubb5	gene	chr17	35970996	+	0	0	0	0	2	0	2	17.33	11.96	23.33	1	32.31	12.72	0.725	1.285	0	0	0	0	0	0	0	0	0	0	0	0	0	0	1
357	cccagggtgtagaagga,cccagggtgtggaagga	NM_175934	Ppp1r10	gene	chr17	36036969	-	0	0	0	0	0	2	1	17.33	4.6	0	2.33	27.7	17.81	1.45	0.5725	0	0	0	0	0	0	0	0	0	0	0	1	0	0	0
358	cacgacaccccccaccc	NM_009559	Zfp57	gene	chr17	37147491	+	0	0	0	0	2	2	6	30.72	42.33	16.33	1	27.7	35.61	0.725	1.38	0	0	0	0	0	0	0	0	0	0	0	0	0	0	1
359	gaagaggtgg	NM_008302	Hsp90ab1	gene	chr17	45704978	-	1	0	0	0	0	0	9	15.75	1.84	0	0	0	45.79	0	0	0	0	0	0	1	0	0	0	0	0	0	0	0	0	0
360	tgggaaagatgcacaca	NM_011218	Ptprs	gene	chr17	56552267	+	0	0	0	0	2	0	2	11.03	8.28	18.66	2	13.85	0	3.11	0.985	0	0	0	0	0	0	0	0	0	0	0	0	0	0	1
361	gcaatggtttttaaatg	NM_177639	Dlgap1	gene	chr17	71168440	+	0	0	0	0	0	1	8	0.79	0.92	2.33	10.66	0	2.54	14.315	8.005	0	0	0	0	0	0	0	0	0	0	0	0	0	0	1
362	tgacaattttcaaagta	NM_029239	Prkcn	gene	chr17	79348865	-	0	0	0	0	0	2	6	25.2	34.97	14	1.33	30	12.72	0	2.3325	0	0	0	0	0	0	0	0	0	0	0	0	0	0	1
363	attttgtatatatggct	NM_008378	Impact	gene	chr18	13151324	+	0	0	0	0	0	1	4	0.79	0.92	0	20.99	0	0	23.13	18.74	0	0	0	0	0	0	0	0	0	0	0	1	0	0	0
364	aataaactgctgctttt	NM_009308	Syt4	gene	chr18	31597484	-	0	0	1	0	0	0	7	7.88	48.77	9.33	10.66	6.92	7.63	4.045	15.4725	0	0	0	0	0	0	0	0	0	0	0	0	0	0	1
365	gaacctgtggagcttgg	NM_009308	Syt4	gene	chr18	31598083	-	0	0	0	0	2	0	2	4.73	4.6	25.66	2.67	6.92	5.09	2.39	2.925	0	0	0	0	0	0	0	0	0	0	0	0	0	0	1
366	cactgtccctcttcact	NM_053078	D0H4S114	gene	chr18	33596937	-	0	0	0	0	2	2	7	58.28	76.38	53.65	5.33	60.01	38.15	5.205	5.6125	0	0	0	0	0	0	0	0	0	0	0	0	0	0	1
367	ctagggacagtggcaca	NM_007874	Reep5	gene	chr18	34506722	-	0	0	0	0	2	0	2	5.51	7.36	20.99	1.33	0	0	0.94	1.4625	0	0	0	0	0	0	0	0	0	0	0	0	0	0	1
368	ggatatgtggtgtgtac,ggatatgtggtgtgtat	NM_007913	Egr1	gene	chr18	35024589	+	0	0	0	0	0	1	4	0	0.92	0	28.66	0	0	24.07	31.7075	0	0	0	0	0	0	0	0	1	0	0	0	0	0	0
369	gtaaaaaaaaaaaaaaa	NM_172626	Rbm27	gene	chr18	42498607	-	0	0	1	0	0	0	5	40.17	85.58	34.99	21.99	43.85	38.15	17.905	24.325	0	0	0	0	0	0	0	0	0	0	0	0	0	0	1
370	gtgtgtgggtgttcagt	NM_009468	Dpysl3	gene	chr18	43480872	-	0	0	0	0	2	2	6	70.88	57.05	67.65	1	62.32	40.7	0.94	0.9525	0	0	0	0	0	0	0	0	0	0	0	0	0	0	1
371	tatgatggac	NM_009468	Dpysl3	gene	chr18	43485508	-	0	0	0	0	2	0	6	57.49	16.56	118.97	0	92.32	83.94	0	0	0	0	0	0	0	0	0	0	0	0	1	0	0	0	0
372	caaaaataaaagccgca	NM_023119	Eno1	gene	chr18	48208009	+	0	1	0	0	0	0	7	7.88	6.44	2.33	30.32	39.24	15.26	70.665	142.905	0	0	0	0	0	0	0	0	0	0	0	0	0	0	1
373	gcttccccacccccctt	NM_177407	Camk2a	gene	chr18	61147366	+	0	0	0	0	0	1	8	0	0	2.33	44.65	0	0	51.015	41.5325	0	0	0	0	0	0	0	0	0	1	0	0	0	0	0
374	ttgtgcttgtttatgct	BY689428	BY689428	est	chr18	69846520	-	0	0	0	0	2	0	3	7.09	0	18.66	2	13.85	2.54	0.725	2.495	0	0	0	0	0	0	0	0	0	0	0	0	1	0	0
375	accgttctgtagcaata	NM_013685	Tcf4	gene	chr18	69847544	+	0	0	0	0	0	2	6	31.5	58.89	14	3.33	34.62	17.81	4.045	3.3375	0	0	0	0	0	0	0	0	0	0	0	0	0	0	1
376	gcttcgtccacacagcg,gcttcgtccagacagag,gcttcgtccagacagca,gcttcgtccagacagcc,gcttcgtccagacagcg,gcttcgtccagacagct,gcttcgtccagacagtg,gcttcgtccagacatct,gcttcgtccaggcagcg,gcttcgtccatacagcg	NM_010777	Mbp	gene	chr18	82754936	+	0	0	0	0	1	1	4	0.79	0.92	0	159.94	0	0	177.245	155.597	0	0	0	0	0	0	0	0	0	0	0	1	0	0	0
377	gagcctgtccaggggac	NM_001001885	Tmem151a	gene	chr19	5080869	-	0	0	0	0	0	1	4	0	0	0	10	0	0	8.1	10.84	0	0	0	1	0	0	0	0	0	0	0	0	0	0	0
378	gcctgaccccaccctgg	NM_008451	Klc2	gene	chr19	5107921	-	0	0	0	0	0	1	8	0.79	1.84	7	16.99	0	0	21.045	13.1675	0	0	0	0	0	0	0	0	0	0	0	0	0	0	1
379	ctctcttctagttagta	NM_024176	Drap1	gene	chr19	5422891	-	0	0	0	0	0	2	7	19.69	33.13	16.33	6	16.16	20.35	9.465	3.715	0	0	0	0	0	0	0	0	0	0	0	0	0	0	1
380	gaagcaggaccagcaag,gaagcaggaccagtaaa,gaagcaggaccagtaac,gaagcaggaccagtaag,gaagcaggaccagtaat,gaagcaggaccagtagg,gaagcaggaccagtatg,gaagcaggaccagtgag,gaagcaggaccggtaag,gaagcaggacctagtaa,gaagcaggactagtaag	NM_007687	Cfl1	gene	chr19	5493958	+	2	0	0	0	0	0	5	268.56	244.78	193.61	127.95	293.12	114.46	68.81	162.71	0	0	0	0	0	0	0	0	0	0	0	0	0	0	1
381	cagaagctgactgtggt	NM_008874	Plcb3	gene	chr19	7051511	+	1	0	0	0	0	0	9	13.39	1.84	0	0.33	2.31	40.7	0	0.8075	0	0	0	0	0	0	0	0	0	0	0	1	0	0	0
382	agcagggatccccgtgc	NM_008889	Ppp1r14b	ambiguousgene	nil	nil	nil	0	0	0	0	2	2	7	43.32	42.33	34.99	3.67	43.85	25.44	3.325	3.625	0	0	0	0	0	0	0	0	0	0	0	0	0	0	1
383	cactacacgggaaagct	NM_008020	Fkbp2	gene	chr19	7053471	-	0	0	0	0	0	1	8	2.36	0	4.67	12.99	0	5.09	10.27	14.0225	0	0	0	0	0	0	0	0	0	0	0	0	1	0	0
384	tggggtctcagcccagg	NM_134150	Otub1	gene	chr19	7272766	-	0	0	0	0	0	1	2	3.94	4.6	4.67	18.99	2.31	2.54	14.1	21.95	0	0	0	0	0	0	0	0	0	0	0	0	0	0	1
385	gtgccaggaagccaaag	NM_016813	Nxf1	gene	chr19	8845281	+	0	0	0	0	0	2	6	16.54	14.72	11.66	2.33	13.85	10.17	0.94	3.555	0	0	0	0	0	0	0	0	0	0	0	0	0	0	1
386	gcagtgtacttcccttc	NM_144872	BC022146	gene	chr19	9026537	-	0	0	0	0	2	0	3	0	0	14	0.67	0	0	0	0.97	0	0	0	0	0	0	0	0	0	1	0	0	0	0	0
387	tcaggctgccctcatct,tcaggctgcccttcatc,tcaggctgcctacatct,tcaggctgcctccatct,tcaggctgcctcttcat,tcaggctgccttcaact,tcaggctgccttcacct,tcaggctgccttcatat,tcaggctgccttcatca,tcaggctgccttcatcc,tcaggctgccttcatct,tcaggctgccttcattt,tcaggctgccttcgtct	NM_010239	Fth1	gene	chr19	10059488	+	0	0	0	0	1	0	5	59.07	83.74	46.65	192.92	48.47	30.52	179.36	200.803	0	0	0	0	0	0	0	0	0	0	0	0	0	0	1
388	agccaagagagaccagt	NM_019699	Fads2	gene	chr19	10137385	-	0	0	0	0	2	0	7	11.81	23.01	34.99	5.33	2.31	5.09	4.045	5.7575	0	0	0	0	0	0	0	0	0	0	0	0	0	0	1
389	ggctttggagtcctctt	NM_026919	1810006K21rik	ambiguousgene	nil	nil	nil	0	0	0	0	0	2	7	23.63	16.56	4.67	6	25.39	15.26	4.045	7.7825	0	0	0	0	0	0	0	0	0	0	0	0	0	0	1
390	gttggaaacaacgaagg,gttggaaacagaggcag	nil	GTTGGAAACA	multiple	nil	nil	nil	0	0	0	0	2	0	3	3.15	0	14	0.67	2.31	7.63	0	1.285	0	0	0	0	0	0	0	0	0	0	0	0	1	0	0
391	cctgctctgtttcagct	NM_134129	Prp19	gene	chr19	10979890	+	2	0	0	0	0	0	7	18.9	11.04	14	9	48.47	0	6.86	9.7075	0	0	0	0	0	0	0	0	0	0	0	0	0	0	1
392	ttcaaaaaaaaaaaaaa	NM_153808	Smc5l1	gene	chr19	23281340	-	0	0	0	0	0	2	7	19.69	16.56	4.67	3.67	27.7	20.35	3.325	3.715	0	0	0	0	0	0	0	0	0	0	0	0	0	0	1
393	ttctgggtagggcacgt	NM_026061	Ndufb8	gene	chr19	44627226	-	0	0	0	0	2	0	2	4.73	10.12	32.66	4.66	2.31	5.09	4.045	5.145	0	0	0	0	0	0	0	0	0	0	0	0	0	0	1
394	gggaattaaaacgcgat	NM_175172	4930506M07rik	gene	chr19	59048014	-	0	0	0	0	2	2	6	13.39	22.09	25.66	2.67	11.54	7.63	2.815	2.7625	0	0	0	0	0	0	0	0	0	0	0	0	0	0	1
395	gctgccctccaaaaaaa,gctgccctccaaaagga,gctgccctccaaccctc,gctgccctccacataac,gctgccctccaccaaaa,gctgccctccaccaaac,gctgccctccaccaaat,gctgccctccaccaata,gctgccctccaccaatt,gctgccctccaccacaa,gctgccctccaccacat,gctgccctccaccagat,gctgccctccaccagtc,gctgccctccaccataa,gctgccctccaccatac,gctgccctccaccatag,gctgccctccaccatat,gctgccctccaccatct,gctgccctccaccattt,gctgccctccaccccat,gctgccctccacccctt,gctgccctccaccctac,gct…	AW214344	AW214344	est	chr2	22443678	-	2	0	0	0	0	0	12	851.36	359.8	594.84	829.34	969.37	730.02	1388.54	552.93	0	0	0	0	0	0	0	0	0	0	0	0	0	0	1
396	cttacctcaggtttcct,cttacctcaggtttctt	NM_008913	Ppp3ca	gene	chr3	136598894	+	0	0	0	0	0	1	8	0	1.84	2.33	10	0	0	11.205	8.5475	0	0	0	0	0	0	0	0	0	0	0	0	0	1	0
397	cgccctggctccgcccc	NM_001039385	Vgf	gene	chr5	137508805	+	0	0	0	0	0	1	8	0	0	2.33	10.33	0	0	13.81	7.7775	0	0	0	0	0	0	0	0	0	1	0	0	0	0	0
398	accactgatatgtaata	NM_025816	Tax1bp1	gene	chr6	52716449	+	0	0	0	0	0	2	6	14.18	28.53	18.66	3.67	11.54	10.17	3.325	3.675	0	0	0	0	0	0	0	0	0	0	0	0	0	0	1
399	gcacctcttatcaggaa	NM_144922	Hnrnpul1	gene	chr7	26506200	-	0	0	0	0	0	2	1	0	14.72	0	0.33	9.23	10.17	0	1.05	0	0	0	0	0	0	0	0	1	0	0	0	0	0	0
400	gtgactgaagctctcaa	NM_008155	Gpi1	gene	chr7	35005767	-	0	0	1	0	0	0	1	12.6	11.04	7	0.67	0	0	0.725	0	0	0	0	0	0	0	0	0	0	0	0	0	0	0	1
401	gtgtctgataatgagcc	NM_009931	Col4a1	gene	chr8	11198923	-	0	0	0	0	2	0	3	0.79	1.84	14	0.67	0	2.54	0.725	0.5725	0	0	0	0	0	0	0	0	0	0	0	0	0	0	1
402	acagtctatgttggagg	NM_010487	Elavl3	gene	chr9	21819663	-	0	0	0	0	2	0	6	18.9	21.16	41.99	1	41.54	7.63	0	1.8725	0	0	0	0	0	0	0	0	0	0	0	0	0	0	1
403	aataaaatta	NM_015806	Mapk6	gene	chr9	75234731	-	0	0	0	0	0	2	1	9.45	12.88	9.33	2	4.62	7.63	0	0	0	0	0	0	0	0	0	0	0	0	0	0	0	0	1
404	caaacctccaaaaacca,caaacctccaaaaaccg,caaacctccaaagaccg,caaacctccaatgaccg,caaacctccacagaccg,caaacctccacagtcac,caaacctccacttaccg,caaacctccataaaaaa,caaacctccataaaccg,caaacctccataagacc,caaacctccatacaccg,caaacctccataccata,caaacctccatagaaaa,caaacctccatagacaa,caaacctccatagacag,caaacctccatagacca,caaacctccatagaccc,caaacctccatagaccg,caaacctccatagacct,caaacctccatagacgg,caaacctccatagacgt,caaacctccatagactc,caa…	AK140219	AK140219	est	chrM	119	+	0	0	0	0	1	1	10	27.56	43.25	23.33	805.35	27.7	43.24	781.155	775.217	0	0	0	0	0	0	0	0	0	0	0	0	0	0	1
405	accaatgaacaaaaaaa,accaatgaacacaaaaa,accaatgaacaccctga,accaatgaacactaaaa,accaatgaacactaaac,accaatgaacactaaga,accaatgaacactacac,accaatgaacactatgg,accaatgaacactatgt,accaatgaacactcaaa,accaatgaacactcaga,accaatgaacactcagg,accaatgaacactccac,accaatgaacactccca,accaatgaacactccga,accaatgaacactcgga,accaatgaacactctaa,accaatgaacactctac,accaatgaacactctca,accaatgaacactctcc,accaatgaacactctga,accaatgaacactctgc,acc…	CJ072466	CJ072466	est	chrM	1077	+	0	0	0	0	1	1	10	4.73	10.12	4.67	517.46	4.62	5.09	338.855	621.403	0	0	0	0	0	0	0	0	0	0	0	0	0	0	1
406	acaaaaaattgctcccc	AK153847	AK153847	est	chrM	4312	+	0	0	0	0	0	1	8	0.79	0	2.33	13.33	0	2.54	8.82	15.005	0	0	0	0	0	0	0	0	0	0	0	0	1	0	0
407	cttttgttataaatttc,cttttgttataattaaa,cttttgttataattctc,cttttgttataatttaa,cttttgttataatttac,cttttgttataatttcc,cttttgttataatttgc,cttttgttataatttta,cttttgttataattttc,cttttgttatgattttc	AK159675	AK159675	est	chrM	5512	+	0	0	0	0	0	1	2	3.94	1.84	9.33	57.31	6.92	5.09	77.845	46.05	0	0	0	0	0	0	0	0	0	0	0	0	0	0	1
408	aaacccccagaaaaaaa,aaacccccagcaacacc,aaacccccagcaacacg,aaacccccagcaacgcg,aaacccccagcaccagg,aaacccccagcactcaa,aaacccccagccaatgt,aaacccccagccacaac,aaacccccagccaccag,aaacccccagccataaa,aaacccccagccataac,aaacccccagccatacc,aaacccccagccatagc,aaacccccagccatatc,aaacccccagcctgtgg,aaacccccagctctact,aaacccccaggacttgc	AK159675	AK159675	est	chrM	5841	+	0	0	0	0	1	1	7	11.81	3.68	9.33	43.32	9.23	17.81	52.03	38.08	0	0	0	0	0	0	0	0	0	0	0	0	0	0	1
409	aaccctaataaaaaaaa,aaccctaataattgctt,aaccctaataattgtat,aaccctaataattgtct,aaccctaataattgttc,aaccctaataattgttt	AK132098	AK132098	est	chrM	8130	+	1	0	0	0	0	0	7	17.33	11.96	48.99	34.99	2.31	48.33	32.675	35.335	0	0	0	0	0	0	0	0	0	0	0	0	0	0	1
410	atgactgataacaactc,atgactgataacaagtc,atgactgataccaagtc,atgactgataccagtct,atgactgatagaagtct,atgactgatagaccatc,atgactgatagcaaagt,atgactgatagcaaatc,atgactgatagcaaatt,atgactgatagcaagac,atgactgatagcaagag,atgactgatagcaagat,atgactgatagcaagca,atgactgatagcaagcc,atgactgatagcaagct,atgactgatagcaaggc,atgactgatagcaagta,atgactgatagcaagtc,atgactgatagcaagtt,atgactgatagcaggtc,atgactgatagcagtcc,atgactgatagcagtct,atg…	AK157367	AK157367	est	chrM	11240	+	0	0	0	1	0	0	5	164.6	169.32	272.92	442.49	180.03	172.97	558.32	363.215	0	0	0	0	0	0	0	0	0	0	0	0	0	0	1
411	cttatcctcacctcagc	NC_005089(AK138272)	mt-ND6	est	chrM	12126	+	0	0	0	0	0	1	8	0	0	2.33	19.66	0	0	12.87	24.51	0	0	0	0	0	0	0	0	0	1	0	0	0	0	0
412	tcattggtcgaaaaaaa,tcattggtcgcaggtga,tcattggtcgcagtaaa,tcattggtcgcagtaga,tcattggtcgcagtcga,tcattggtcgcagttaa,tcattggtcgcagttac,tcattggtcgcagttca,tcattggtcgcagttct,tcattggtcgcagttga,tcattggtcgcagttgg,tcattggtcgcagttgt,tcattggtcgcagttta,tcattggtcgcatttga,tcattggtcgcggttga,tcattggtcgcggttgg,tcattggtcgctgttga	AK140457	AK140457	est	chrM	14123	-	0	0	0	0	1	1	10	7.09	8.28	4.67	137.95	9.23	10.17	154.325	133.643	0	0	0	0	0	0	0	0	0	0	0	0	0	0	1
413	aataattagccttaggt	AK139402	AK139402	est	chrM	16041	-	0	0	0	0	0	1	4	0	0	0	16.99	0	0	11.635	21.0125	0	0	0	1	0	0	0	0	0	0	0	0	0	0	0
414	ttccgtgaaccaaaact	AK154943	AK154943	est	chrM	16248	+	0	0	0	0	0	1	4	7.09	9.2	0	36.99	9.23	0	36.565	35.4225	0	0	0	0	0	0	0	0	0	0	0	1	0	0	0
415	taagatccttgccagtg	NM_009838	Cct6a	gene	chr5	130322157	+	0	0	0	0	0	2	7	30.72	46.01	16.33	15.33	36.93	27.98	18.065	13.1875	0	0	0	0	0	0	0	0	0	0	0	0	0	0	1
416	ataatacataaaaaaaa,ataatacataaaaaaac,ataatacataaaaaaag,ataatacataaaaaaat,ataatacataaaaaaca,ataatacataaaaaaga,ataatacataaaaaata,ataatacataaaaacaa,ataatacataaaaagaa,ataatacataaaaataa,ataatacataaaagaaa,ataatacataaacaaaa,ataatacataaagaaaa,ataatacataaagaaga,ataatacataaataaaa,ataatacataacaaaaa,ataatacataagaaaaa,ataatacataagtaaaa,ataatacataataaaaa,ataatacataatgaaaa,ataatacataatgaccc,ataatacataatgactc,ata…	NM_007807	Cybb	gene	chrX	9014274	-	2	0	0	0	0	0	12	393	702.13	699.81	518.8	639.32	414.61	468.87	556.202	0	0	0	0	0	0	0	0	0	0	0	0	0	0	1
417	ctagacagaggcattat	NM_019634	Tspan7	gene	chrX	10173655	-	0	0	0	0	0	1	4	0.79	1.84	0	10.33	0	0	12.145	8.61	0	0	0	0	0	0	0	0	0	0	0	1	0	0	0
418	tattaataaacagagca,tattaataaataaagca,tattaataaatagacca,tattaataaatagagaa,tattaataaatagagca,tattaataaatagagcc,tattaataaatagagcg,tattaataaatagagct,tattaataaatagagta,tattaataaatagggca,tattaataaattgagca	NM_019634	Tm4sf2	gene	chrX	10173702	+	0	0	1	0	0	0	10	0.79	23.93	14	197.59	2.31	0	120.975	240.607	0	0	0	0	0	0	0	0	0	0	0	0	0	0	1
419	tgcgggcactggtgctt	NM_009457	Uba1	gene	chrX	20259554	+	1	0	0	0	0	0	9	14.18	0.92	0	0.33	0	45.79	0.725	0	0	0	0	0	0	0	0	0	0	0	0	1	0	0	0
420	aggtatgtacaaagttt	NM_016886	Gria3	gene	chrX	39031727	+	0	0	0	0	0	1	4	3.15	1.84	0	15.66	4.62	2.54	10.48	18.9025	0	0	0	0	0	0	0	0	0	0	0	1	0	0	0
421	tttcagcagtgttggct	NM_013556	Hprt1	gene	chrX	50374749	+	0	0	0	0	1	1	2	4.73	3.68	4.67	32.65	6.92	2.54	29.195	34.41	0	0	0	0	0	0	0	0	0	0	0	0	0	0	1
422	aagaaaacatttaaata	NM_012010	Eif2s3x	gene	chrX	91434084	-	0	0	0	0	0	2	1	10.24	13.8	9.33	1.33	6.92	7.63	0.94	2.745	0	0	0	0	0	0	0	0	0	0	0	0	0	0	1
423	gggggtggag	NM_010110	Efnb1	gene	chrX	96343700	+	1	0	0	0	0	0	9	8.66	0.92	0	0	0	27.98	0	0	0	0	0	0	1	0	0	0	0	0	0	0	0	0	0
424	gtgaaactaaaaaaaaa	NM_009094	Rps4x	gene	chrX	99380289	-	0	0	0	0	2	2	5	139.4	255.82	62.98	13.33	71.55	117.01	17.05	10.855	0	0	0	0	0	0	0	0	0	0	0	0	0	0	1
425	gaaactaggtgccctct	NM_025379	Cox7b	gene	chrX	103214976	-	0	0	0	0	2	0	2	5.51	4.6	23.33	1.67	0	2.54	2.39	1.065	0	0	0	0	0	0	0	0	0	0	0	0	0	0	1
426	aaattattgggaaatcc,aaattattgggaatccc,aaattattgggaattac,aaattattgggaattca,aaattattgggaattcc,aaattattgggaattct,aaattattgggagttcc,aaattattgggattcta,aaattattggggaattc,aaattattggggactcc,aaattattggggattct,aaattattgggggaatt	NM_011123	Plp1	gene	chrX	133371868	+	0	0	0	0	1	1	8	3.15	0	2.33	90.63	6.92	2.54	116.365	78.1425	0	0	0	0	0	0	0	0	0	0	0	0	1	0	0
427	tgtgtgaggtgttgtga	NM_010025	Dcx	gene	chrX	140290568	-	0	0	0	0	2	2	6	59.07	78.22	32.66	1.33	48.47	45.79	0	2.365	0	0	0	0	0	0	0	0	0	0	0	0	0	0	1
428	ttggtgaaggaaaaaac,ttggtgaaggaaaaaga,ttggtgaaggaaaaagc,ttggtgaaggaaaaagt,ttggtgaaggaaaagct,ttggtgaaggaaaaggc,ttggtgaaggaaaatgc,ttggtgaaggaaagagc,ttggtgaaggaagaagc,ttggtgaaggagaaagc,ttggtgaaggagaagct,ttggtgaaggataaagc,ttggtgaagggaaaagg	NM_021278	Tmsb4x	gene	chrX	163645205	-	2	0	0	0	0	0	5	350.47	283.43	277.59	141.61	507.77	218.75	61.225	187.382	0	0	0	0	0	0	0	0	0	0	0	0	0	0	1
429	aaaaacaaaaaaaaaaa	nil	aaaaacaaaaaaaaaaa	no match	nil	nil	nil	0	0	0	0	0	2	1	8.66	8.28	4.67	0.67	4.62	10.17	0.94	1.4625	0	0	0	0	0	0	0	0	0	0	0	0	0	0	1
430	aaataaaacatttaaat	NM_027862	Atp5h	ambiguousgene	nil	nil	nil	0	0	1	0	0	0	2	1.58	31.29	9.33	14.99	4.62	0	11.34	19.45	0	0	0	0	0	0	0	0	0	0	0	0	0	0	1
431	aaataaagattctagga,aaataaagattctatgg,aaataaagattcttagg,aaataaagattcttgaa,aaataaagattcttgca,aaataaagattcttgga,aaataaagattcttggc,aaataaagattcttggg,aaataaagattgctgta,aaataaagattgttgga,aaataaagatttttttt	nil	AAATAAAGAT	multiple	nil	nil	nil	0	0	0	0	1	1	4	1.58	4.6	0	48.31	2.31	2.54	48.975	47.59	0	0	0	0	0	0	0	0	0	0	0	1	0	0	0
432	aagaaaccagaatcctt	NM_008705	Nme2	ambiguousgene	nil	nil	nil	0	0	0	0	2	2	7	33.08	44.17	37.32	6.33	27.7	15.26	4.265	7.5175	0	0	0	0	0	0	0	0	0	0	0	0	0	0	1
433	aagaggcaagacgaaaa,aagaggcaagggatgcc	nil	AAGAGGCAAG	multiple	nil	nil	nil	0	0	0	0	0	2	5	92.15	89.26	23.33	12.33	66.93	68.68	6.22	15.9275	0	0	0	0	0	0	0	0	0	0	0	0	0	0	1
434	aaggtggaagagattgc	NM_029751	Rpl18a	ambiguousgene	nil	nil	nil	0	0	0	0	0	2	5	106.32	79.14	44.32	16.33	94.63	71.22	11.85	18.59	0	0	0	0	0	0	0	0	0	0	0	0	0	0	1
435	aatgacctggtgtctga	NM_023716	Tubb2b	ambiguousgene	nil	nil	nil	0	0	0	0	2	2	5	166.18	109.51	104.97	4.33	99.25	188.23	5.71	3.2225	0	0	0	0	0	0	0	0	0	0	0	0	0	0	1
436	aatgtttctgctttaca	NM_011045	Pcna	ambiguousgene	nil	nil	nil	0	0	0	0	0	2	1	18.9	11.04	4.67	1.33	18.46	12.72	0.725	0.97	0	0	0	0	0	0	0	0	0	0	0	0	0	0	1
437	aatttcaaaacaccacg	NM_009092	Rps17	ambiguousgene	nil	nil	nil	0	0	0	0	0	2	5	51.98	77.3	44.32	11.33	43.85	45.79	13.215	10.1525	0	0	0	0	0	0	0	0	0	0	0	0	0	0	1
438	accattaactggagcct	nil	accattaactggagcct	no match	nil	nil	nil	0	0	0	0	0	1	8	0	3.68	7	17.33	0	0	19.865	17.185	0	0	0	0	0	0	0	0	0	0	0	0	0	1	0
439	accctattaa	nil	accctattaa	no match	nil	nil	nil	0	0	0	0	2	0	3	0	0	14	0	0	0	0	0	0	0	1	0	0	0	0	0	0	0	0	0	0	0	0
440	acttcagccagattagc	NM_009342	Dynlt1	ambiguousgene	nil	nil	nil	0	0	0	0	0	2	6	21.26	15.64	9.33	2.33	16.16	22.89	0.94	3.3175	0	0	0	0	0	0	0	0	0	0	0	0	0	0	1
441	agaaataaatactgtaa	nil	AGAAATAAATACTGTAA	multiple	nil	nil	nil	0	0	1	0	0	0	1	12.6	17.48	0	2.67	2.31	2.54	1.875	2.35	0	0	0	0	0	0	0	0	0	0	0	1	0	0	0
442	agaagtgtttggagttt	NM_008253	Hmgb3	ambiguousgene	nil	nil	nil	0	0	0	0	2	0	2	16.54	11.96	20.99	1	18.46	5.09	0	1.625	0	0	0	0	0	0	0	0	0	0	0	0	0	0	1
443	agagcagagaagcagca,agagcagagaagcagcc,agagcagagaagcagct,agagcagagaatcagct,agagcagagaggagaga	nil	AGAGCAGAGA	multiple	nil	nil	nil	0	2	0	0	0	0	2	11.81	1.84	4.67	6.66	11.54	22.89	15.545	0	0	0	0	0	0	0	0	0	0	0	0	0	0	0	1
444	agagcgaagtggcggaa	nil	AGAGCGAAGTGGCGGAA	multiple	nil	nil	nil	0	0	0	0	2	0	5	92.15	99.38	212.27	27.32	120.02	50.87	24.875	26.685	0	0	0	0	0	0	0	0	0	0	0	0	0	0	1
445	agagtaatcaaaaaaaa	nil	agagtaatcaaaaaaaa	no match	nil	nil	nil	0	0	1	1	2	0	7	11.03	57.05	62.98	6	11.54	2.54	6.65	4.9575	0	0	0	0	0	0	0	0	0	0	0	0	0	0	1
446	agcaaaagcccaaaaaa,agcaaaagcccaagctg,agcaaaagcccaccccc,agcaaaagcccactaaa,agcaaaagcccactacg,agcaaaagcccacttaa,agcaaaagcccacttca,agcaaaagcccacttcc,agcaaaagcccacttcg,agcaaaagcccacttct,agcaaaagcccactttg,agcaaaagcccatctga,agcaaaagccctacttc,agcaaaagccgttaatg	nil	agcaaaagcc	no match	nil	nil	nil	0	0	0	0	0	1	7	8.66	4.6	9.33	46.98	4.62	7.63	37.8	52.615	0	0	0	0	0	0	0	0	0	0	0	0	0	0	1
447	agcagcccctccctagg	nil	agcagcccctccctagg	no match	nil	nil	nil	0	0	0	0	2	0	3	1.58	0	27.99	0.33	4.62	0	0.94	0	0	0	0	0	0	0	0	0	0	0	0	0	1	0	0
448	aggcagacagtagctgt,aggcagacagtcgctgt,aggcagacagttgcagt,aggcagacagttgccgt,aggcagacagttgcctg,aggcagacagttgctat,aggcagacagttgctct,aggcagacagttgctgc,aggcagacagttgctgg,aggcagacagttgctgt,aggcagacagttgcttt,aggcagacagttggtgg	nil	AGGCAGACAG	multiple	nil	nil	nil	0	0	0	0	2	2	5	436.31	333.12	300.92	98.63	380.82	333.21	116.605	88.87	0	0	0	0	0	0	0	0	0	0	0	0	0	0	1
449	aggccaagaaactagcc,aggccaagaagtatgct	nil	AGGCCAAGAA	multiple	nil	nil	nil	0	0	0	0	2	0	2	6.3	4.6	18.66	1	11.54	5.09	0.94	0.97	0	0	0	0	0	0	0	0	0	0	0	0	0	0	1
450	agggaaaaaaaaaaaaa	nil	agggaaaaaaaaaaaaa	no match	nil	nil	nil	0	0	0	0	0	2	6	13.39	23.01	16.33	3	20.77	10.17	5.205	1.445	0	0	0	0	0	0	0	0	0	0	0	0	0	0	1
451	ataatggatacataagc	nil	ATAATGGATACATAAGC	multiple	nil	nil	nil	1	0	0	0	0	0	7	35.44	12.88	7	8	18.46	86.48	12.145	4.73	0	0	0	0	0	0	0	0	0	0	0	0	0	0	1
452	atactaacgtgtgcccc	nil	ATACTAACGTGTGCCCC	multiple	nil	nil	nil	0	0	0	0	0	2	6	18.11	24.85	16.33	4.33	23.08	7.63	2.39	5.51	0	0	0	0	0	0	0	0	0	0	0	0	0	0	1
453	atactgaagccccactt	NM_016738	Rpl13	ambiguousgene	nil	nil	nil	0	0	0	0	2	0	5	61.43	64.42	81.64	17.33	90.01	30.52	18.15	15.92	0	0	0	0	0	0	0	0	0	0	0	0	0	0	1
454	atactgacatattgtag,atactgacatcttgtag,atactgacattaaaaaa,atactgacattaagtat,atactgacattatgtaa,atactgacattatgtag,atactgacattcgtaga,atactgacattctgaag,atactgacattctgtac,atactgacattctgtag,atactgacattctgtca,atactgacattctgtgg,atactgacattgtgtat,atactgacatttaaaaa,atactgacatttagtag,atactgacatttcgtaa,atactgacatttcgtag,atactgacatttggtag,atactgacatttgtaag,atactgacatttgtaga,atactgacatttgtagc,atactgacatttgtagg,ata…	nil	atactgacat	no match	nil	nil	nil	2	0	1	0	0	0	12	445.76	720.53	758.12	1170.87	530.85	361.19	1085.97	1208.16	0	0	0	0	0	0	0	0	0	0	0	0	0	0	1
455	atacttgaca	nil	atacttgaca	no match	nil	nil	nil	0	0	0	0	2	0	3	9.45	0	18.66	0	11.54	17.81	0	0	0	0	0	0	0	1	0	0	0	0	0	0	0	0	0
456	atccgaaagaacaagga,atccgaaagaacaagta,atccgaaagaacaagtg,atccgaaagaacaagtt,atccgaaagatgaagct	nil	ATCCGAAAGA	multiple	nil	nil	nil	0	0	0	0	2	2	5	87.42	61.65	90.97	22.32	103.86	76.31	20.67	23.905	0	0	0	0	0	0	0	0	0	0	0	0	0	0	1
457	atcctgacattttgtag	nil	atcctgacattttgtag	no match	nil	nil	nil	0	0	0	1	2	0	3	0	0	23.33	1.33	0	0	1.665	1.3	0	0	0	0	0	0	0	0	0	1	0	0	0	0	0
458	atcttcctcc	NM_009080	Rpl26	ambiguousgene	nil	nil	nil	0	0	0	0	2	0	3	1.58	1.84	14	0	2.31	2.54	0	0	0	0	0	0	0	0	0	0	0	0	1	0	0	0	0
459	atgatggtagaggacat	nil	ATGATGGTAGAGGACAT	multiple	nil	nil	nil	0	2	0	0	0	0	2	9.45	3.68	7	5.66	18.46	10.17	14.235	0	0	0	0	0	0	0	0	0	0	0	0	0	0	0	1
460	atggcttaataaatttt	nil	ATGGCTTAATAAATTTT	multiple	nil	nil	nil	0	0	0	0	0	2	7	18.9	23.93	4.67	3.67	27.7	15.26	2.6	4.3025	0	0	0	0	0	0	0	0	0	0	0	0	0	0	1
461	atgtactcgggggagct	NM_011830	Impdh2	ambiguousgene	nil	nil	nil	0	0	0	0	0	2	1	16.54	9.2	2.33	2	13.85	12.72	0.725	0.4775	0	0	0	0	0	0	0	0	0	0	0	0	0	0	1
462	attctgaacaggataat,attctgaacaggatatg,attctgaacaggatgat,attctgaacagtcagcc,attctgaacagttagca,attctgaacagttagcc,attctgaacagttagct	nil	ATTCTGAACA	multiple	nil	nil	nil	0	0	0	0	0	1	2	1.58	6.44	7	27.66	0	5.09	26.67	27.0825	0	0	0	0	0	0	0	0	0	0	0	0	0	0	1
463	attgcttagagatgttt	nil	ATTGCTTAGAGATGTTT	multiple	nil	nil	nil	0	0	0	0	0	2	7	29.14	22.09	30.32	10.33	32.31	27.98	6.65	12.965	0	0	0	0	0	0	0	0	0	0	0	0	0	0	1
464	attgtttatgaaaagaa	NM_016957	Hmgn2	ambiguousgene	nil	nil	nil	0	0	0	0	0	2	7	55.13	69.02	23.33	6.33	73.86	61.05	6.65	6.3275	0	0	0	0	0	0	0	0	0	0	0	0	0	0	1
465	atttgattagccccaaa	nil	atttgattagccccaaa	no match	nil	nil	nil	0	0	0	0	2	0	6	18.11	34.97	30.32	3.67	27.7	12.72	5.415	3.175	0	0	0	0	0	0	0	0	0	0	0	0	0	0	1
466	attttcagttttcttgc	nil	ATTTTCAGTTTTCTTGC	multiple	nil	nil	nil	1	0	0	0	0	0	2	37.8	0.92	2.33	4.66	13.85	106.83	9.035	1.7925	0	0	0	0	0	0	0	0	0	0	0	0	0	0	1
467	caacaacaagggagatt	nil	caacaacaagggagatt	no match	nil	nil	nil	1	0	0	0	0	0	9	8.66	0	0	0.33	0	27.98	0	0.4775	0	0	0	0	0	0	1	0	0	0	0	0	0	0	0
468	caagtttgct	nil	CAAGTTTGCT	multiple	nil	nil	nil	1	0	0	0	0	0	9	25.2	3.68	0	0	4.62	68.68	0	0	0	0	0	0	1	0	0	0	0	0	0	0	0	0	0
469	caattcttta	nil	CAATTCTTTA	multiple	nil	nil	nil	0	0	0	0	2	0	3	0.79	1.84	14	0	2.31	0	0	0	0	0	0	0	0	0	0	0	0	0	1	0	0	0	0
470	cacaaacggtactcttg,cacaaacggtagtcctg,cacaaacggtagtcttc,cacaaacggtagtcttg	NM_027015	Rps27	ambiguousgene	nil	nil	nil	0	0	0	0	2	0	5	141.76	147.23	107.3	50.98	66.93	78.85	46.03	55.0125	0	0	0	0	0	0	0	0	0	0	0	0	0	0	1
471	caccaccacaggatcaa	nil	CACCACCACAGGATCAA	multiple	nil	nil	nil	0	0	0	0	0	2	7	49.62	35.89	23.33	11	66.93	38.15	8.31	13	0	0	0	0	0	0	0	0	0	0	0	0	0	0	1
472	caccaccgttgccttca,caccaccgttgccttcg,caccaccgttgccttct,caccaccgttgccttta,caccaccgttgcttcac,caccaccgttgctttca,caccaccgttgtcttca	nil	CACCACCGTT	multiple	nil	nil	nil	0	0	0	0	0	2	5	98.45	65.34	44.32	22.66	129.25	55.96	17.64	25.6225	0	0	0	0	0	0	0	0	0	0	0	0	0	0	1
473	cagaacccacgacagta	NM_011296	Rps18	ambiguousgene	nil	nil	nil	0	0	0	2	0	0	7	66.94	42.33	14	16.99	73.86	53.42	9.545	21.625	0	0	0	0	0	0	0	0	0	0	0	0	0	0	1
474	caggagcatcaaaaaaa,caggagcatcaatacac,caggagcatcagtaaaa,caggagcatcagtagac,caggagcatcagtaggc,caggagcatcagtagtc,caggagcatcatttctc,caggagcatcggtagac	nil	caggagcatc	no match	nil	nil	nil	0	0	0	0	0	1	2	3.94	1.84	4.67	30.99	2.31	2.54	23.855	33.98	0	0	0	0	0	0	0	0	0	0	0	0	0	0	1
475	cagttattaatttatta	NM_175752	Chn1	ambiguousgene	nil	nil	nil	0	1	0	0	0	0	4	4.73	33.13	11.66	21.99	2.31	0	6.65	51.8825	0	0	0	0	0	0	0	0	0	0	0	0	0	0	1
476	cagttgggttttagctg	NM_010447	Hnrnpa1	gene	chr15	103077034	+	0	0	0	0	0	2	6	17.33	24.85	18.66	3.33	11.54	12.72	1.665	4.07	0	0	0	0	0	0	0	0	0	0	0	0	0	0	1
477	cccacaagct	nil	CCCACAAGCT	multiple	nil	nil	nil	1	0	0	0	0	0	9	29.14	0	0	0	6.92	86.48	0	0	1	0	0	0	0	0	0	0	0	0	0	0	0	0	0
478	cccctattaa	nil	cccctattaa	no match	nil	nil	nil	0	0	0	0	2	0	3	5.51	1.84	27.99	0	2.31	7.63	0	0	0	0	0	0	0	0	0	0	0	0	1	0	0	0	0
479	ccctgattttatatact	NM_013507	Eif4g2	ambiguousgene	nil	nil	nil	2	0	0	0	0	0	7	36.23	25.77	25.66	7.66	69.24	15.26	5.495	8.7575	0	0	0	0	0	0	0	0	0	0	0	0	0	0	1
480	ccctgggttcagcccgc,ccctgggttcggtcctc,ccctgggttctgcccac,ccctgggttctgccccc,ccctgggttctgcccgc,ccctgggttctgctcgg	nil	CCCTGGGTTC	multiple	nil	nil	nil	0	0	2	0	0	0	5	140.19	59.81	95.64	26.99	126.94	127.18	37.235	21.9575	0	0	0	0	0	0	0	0	0	0	0	0	0	0	1
481	cctgcaaccaggatagt,cctgcaaccaggatcac,cctgcaaccaggatcag,cctgcaaccaggatcat,cctgcaaccaggatctg,cctgcaaccaggattac,cctgcaaccagggtcag,cctgcaaccatcttgtc	nil	CCTGCAACCA	multiple	nil	nil	nil	0	0	0	0	0	1	2	5.51	1.84	14	24.99	6.92	2.54	28.495	21.7475	0	0	0	0	0	0	0	0	0	0	0	0	0	0	1
482	cggagaccct	NM_011732	Ybx1	ambiguousgene	nil	nil	nil	0	0	0	0	0	2	1	11.03	7.36	0	0.33	0	15.26	0	0	0	0	0	0	0	0	0	0	0	0	0	1	0	0	0
483	ctaataaagccaccgtg,ctaataaagccactgcg,ctaataaagccactgta,ctaataaagccactgtc,ctaataaagccactgtg,ctaataaagccattgtg	nil	CTAATAAAGC	multiple	nil	nil	nil	0	0	1	0	0	0	5	96.08	173	81.64	49.65	110.79	81.4	36.485	57.6225	0	0	0	0	0	0	0	0	0	0	0	0	0	0	1
484	ctgaacatctccccctt	nil	CTGAACATCTCCCCCTT	multiple	nil	nil	nil	0	0	0	0	2	2	5	118.92	130.67	72.31	12.66	124.63	124.64	13.085	11.88	0	0	0	0	0	0	0	0	0	0	0	0	0	0	1
485	ctgcacttttttattct	NM_008568	Mcm7	gene	chr5	138605867	-	0	0	0	0	0	2	1	12.6	8.28	9.33	0.33	9.23	7.63	0.94	1.38	0	0	0	0	0	0	0	0	0	0	0	0	0	0	1
486	ctgcatcgttgctgtca	nil	CTGCATCGTTGCTGTCA	multiple	nil	nil	nil	0	0	0	0	2	0	6	22.84	31.29	34.99	2.67	11.54	7.63	0.725	3.91	0	0	0	0	0	0	0	0	0	0	0	0	0	0	1
487	ctgccccaca	NM_009438	Rpl13a	ambiguousgene	nil	nil	nil	1	0	0	0	0	0	9	18.11	0.92	0	0	2.31	55.96	0	0	0	0	0	0	1	0	0	0	0	0	0	0	0	0	0
488	ctggggtgggcattggt,ctggggtgggctctggt,ctggggtgggctttagt,ctggggtggggtggggc,ctggggtggggtggggt,ctggggtggggtgggtc	nil	CTGGGGTGGG	multiple	nil	nil	nil	2	0	0	0	0	0	7	29.14	12.88	23.33	22.99	57.7	10.17	19.22	25.5325	0	0	0	0	0	0	0	0	0	0	0	0	0	0	1
489	ctgtaggtgaaattcct,ctgtaggtgatactcct,ctgtaggtgatatccct,ctgtaggtgatattccc,ctgtaggtgatattcct,ctgtaggtgatattctt	nil	CTGTAGGTGA	multiple	nil	nil	nil	2	0	0	0	0	0	5	122.07	144.47	97.97	44.32	228.49	78.85	31.23	49.475	0	0	0	0	0	0	0	0	0	0	0	0	0	0	1
490	gaagtcaaaaaaaaaaa	nil	gaagtcaaaaaaaaaaa	no match	nil	nil	nil	0	0	0	0	0	2	1	0.79	27.61	0	0.67	13.85	5.09	1.665	0.985	0	0	0	0	0	0	0	0	0	0	0	1	0	0	0
491	gagaaactgaccaatct,gagaaactgagtcaagg	NM_010864	Myo5a	ambiguousgene	nil	nil	nil	0	0	0	1	0	0	3	0	0	23.33	3.33	0	0	7.375	0.8075	0	0	0	0	0	0	0	0	0	1	0	0	0	0	0
492	gatgctgccaattttga	NM_009079	Rpl22	ambiguousgene	nil	nil	nil	0	0	0	0	0	2	6	22.84	15.64	18.66	4.33	30	17.81	4.77	3.8275	0	0	0	0	0	0	0	0	0	0	0	0	0	0	1
493	gcaaaaaaaaaaaaaaa	nil	GCAAAAAAAAAAAAAAA	multiple	nil	nil	nil	0	0	0	0	0	2	1	14.18	23.01	2.33	2.33	16.16	5.09	0.94	2.035	0	0	0	0	0	0	0	0	0	0	0	0	0	0	1
494	gccaagggtcagaggct	nil	GCCAAGGGTCAGAGGCT	multiple	nil	nil	nil	0	0	0	2	0	0	5	81.91	55.21	20.99	32.65	80.78	63.59	34.42	29.8225	0	0	0	0	0	0	0	0	0	0	0	0	0	0	1
495	gcctccaaggagtaaaa,gcctccaaggagtaaca,gcctccaaggagtaaga,gcctccaaggagtaagc,gcctccaaggagtaagg,gcctccaaggagtaagt,gcctccaaggagtaggt,gcctccaaggagtgaga,gcctccaagggagtaag,gcctccaaggggtaaga	nil	GCCTCCAAGG	multiple	nil	nil	nil	2	0	0	0	0	0	5	185.87	114.11	174.95	126.62	221.57	66.13	119.8	133.322	0	0	0	0	0	0	0	0	0	0	0	0	0	0	1
496	gcctttatgagaagaaa	NM_011297	Rps24	ambiguousgene	nil	nil	nil	0	0	0	0	0	2	5	121.29	127.91	67.65	31.32	124.63	109.38	27.315	32.89	0	0	0	0	0	0	0	0	0	0	0	0	0	0	1
497	gcggtgaatcacgggtg	nil	GCGGTGAATCACGGGTG	multiple	nil	nil	nil	0	0	0	0	0	2	1	25.2	5.52	2.33	2	16.16	2.54	0.94	0.4775	0	0	0	0	0	0	0	0	0	0	0	0	0	0	1
498	gctgcctagagaaggat	nil	gctgcctagagaaggat	no match	nil	nil	nil	0	0	0	0	2	0	3	13.39	0	16.33	0.33	6.92	33.07	0	0.4775	0	0	0	0	0	0	0	0	0	0	0	0	1	0	0
499	gcttgcccta	nil	gcttgcccta	no match	nil	nil	nil	0	0	0	0	2	0	3	7.09	0	14	0	9.23	12.72	0	0	0	0	0	0	0	1	0	0	0	0	0	0	0	0	0
500	ggggaaatcgcagcttc,ggggaaatcgccagcct,ggggaaatcgccagcgt,ggggaaatcgccagctc,ggggaaatcgccagctt,ggggaaatcgccggctt	NM_025284	TMSB10	ambiguousgene	nil	nil	nil	0	0	2	0	2	0	5	256.75	156.44	261.26	34.99	237.73	269.62	39.885	33.9575	0	0	0	0	0	0	0	0	0	0	0	0	0	0	1
501	ggggctcacaaccatct	nil	GGGGCTCACAACCATCT	multiple	nil	nil	nil	0	0	0	0	2	0	3	14.96	0	27.99	1	27.7	17.81	0	1.8725	0	0	0	0	0	0	0	0	0	0	0	0	1	0	0
502	gggtttttattattttt	NM_011732	Ybx1	ambiguousgene	nil	nil	nil	0	0	0	0	2	2	5	84.27	53.37	44.32	11.66	101.55	96.66	8.31	14.5175	0	0	0	0	0	0	0	0	0	0	0	0	0	0	1
503	ggtaaacaat	nil	GGTAAACAAT	multiple	nil	nil	nil	0	0	0	0	0	2	1	10.24	14.72	2.33	1.67	20.77	7.63	0	0	0	0	0	0	0	0	0	0	0	0	0	0	0	0	1
504	gtaagcataaaaaaaaa	NR_002856	LOC218963	ambiguousgene	nil	nil	nil	0	0	1	0	0	0	5	92.15	207.05	62.98	40.65	80.78	89.03	27.395	46.4225	0	0	0	0	0	0	0	0	0	0	0	0	0	0	1
505	gtcaaaaaaaaaaaaaa	nil	gtcaaaaaaaaaaaaaa	no match	nil	nil	nil	0	0	0	0	0	2	6	18.9	29.45	16.33	3	20.77	20.35	0.725	4.27	0	0	0	0	0	0	0	0	0	0	0	0	0	0	1
506	gtcacaccacaagtaaa	nil	GTCACACCACAAGTAAA	multiple	nil	nil	nil	0	0	0	0	2	0	2	8.66	10.12	30.32	1.33	6.92	2.54	0.94	1.625	0	0	0	0	0	0	0	0	0	0	0	0	0	0	1
507	gtcatagctgttctgtg	NM_146219	BC025816	ambiguousgene	nil	nil	nil	1	0	0	0	0	0	9	12.6	0.92	0	0.33	0	38.15	0	0.4925	0	0	0	0	0	0	0	0	0	0	0	1	0	0	0
508	gtctgctgatggccaga	NM_008143	Gnb2l1	ambiguousgene	nil	nil	nil	0	0	0	0	0	2	5	118.14	147.23	41.99	17.66	85.4	66.13	15.12	17.81	0	0	0	0	0	0	0	0	0	0	0	0	0	0	1
509	gtggctcacaaaaatat,gtggctcacaaaagtct,gtggctcacaaacaccc,gtggctcacaaacacct,gtggctcacaaacatca,gtggctcacaaacatcc,gtggctcacaaacatct,gtggctcacaaaccatc,gtggctcacaaatatct,gtggctcacaacaatcc,gtggctcacaacaatct,gtggctcacaacacaac,gtggctcacaacagtcc,gtggctcacaacatccg,gtggctcacaacatcta,gtggctcacaacatctg,gtggctcacaacattcc,gtggctcacaacattct,gtggctcacaaccaacc,gtggctcacaaccaact,gtggctcacaaccacca,gtggctcacaaccaccc,gtg…	nil	GTGGCTCACA	multiple	nil	nil	nil	2	0	0	0	0	0	12	1045.89	528.2	625.16	1162.21	1375.59	1040.34	1049.76	1239.57	0	0	0	0	0	0	0	0	0	0	0	0	0	0	1
510	gtgggcgtgtacaaagg,gtgggcgtgtacaacag,gtgggcgtgtacaacga,gtgggcgtgtacaacgc,gtgggcgtgtacaacgg,gtgggcgtgtacaacgt,gtgggcgtgtacagcgg,gtgggcgtgtacatcga,gtgggcgtgtacgacgg,gtgggcgtgttcaacgg	NM_009091	Rps15	ambiguousgene	nil	nil	nil	0	0	2	0	0	0	5	112.62	51.53	58.32	76.3	101.55	124.64	62.11	80.365	0	0	0	0	0	0	0	0	0	0	0	0	0	0	1
511	gtgttaaccagctgaaa	nil	GTGTTAACCAGCTGAAA	multiple	nil	nil	nil	0	0	0	0	2	0	7	70.88	42.33	76.98	6.66	99.25	35.61	3.325	9.47	0	0	0	0	0	0	0	0	0	0	0	0	0	0	1
512	gttgctgagaagcggct	nil	GTTGCTGAGAAGCGGCT	multiple	nil	nil	nil	0	0	0	0	2	0	5	145.7	110.43	97.97	27.66	143.1	76.31	16.19	34.825	0	0	0	0	0	0	0	0	0	0	0	0	0	0	1
513	taatttttttagatcat,taatttttttgcaagta,taattttttttcttctg	nil	TAATTTTTTT	multiple	nil	nil	nil	0	0	0	0	2	0	7	9.45	18.4	32.66	6.66	13.85	5.09	5.925	6.485	0	0	0	0	0	0	0	0	0	0	0	0	0	0	1
514	tacccgtaca	nil	tacccgtaca	no match	nil	nil	nil	0	0	0	0	2	0	3	1.58	0	14	0	2.31	2.54	0	0	0	0	0	0	0	1	0	0	0	0	0	0	0	0	0
515	tactgctgataaagcct	NM_017367	Ccni	ambiguousgene	nil	nil	nil	0	0	0	2	0	0	7	45.68	34.05	7	29.99	48.47	38.15	27.53	30.705	0	0	0	0	0	0	0	0	0	0	0	0	0	0	1
516	tagatataggcttacta	nil	TAGATATAGGCTTACTA	multiple	nil	nil	nil	0	0	0	1	0	0	5	43.32	108.59	226.27	239.91	48.47	40.7	65.115	335.975	0	0	0	0	0	0	0	0	0	0	0	0	0	0	1
517	tatattgattgtggcaa	NM_007569	Btg1	ambiguousgene	nil	nil	nil	0	0	0	0	0	2	1	10.24	11.04	2.33	0.67	9.23	5.09	0.725	1.3	0	0	0	0	0	0	0	0	0	0	0	0	0	0	1
518	tcaagaacaaaataaaa,tcaagaacaaacaaagc,tcaagaacaaacagagc	nil	TCAAGAACAA	multiple	nil	nil	nil	0	0	0	0	0	1	4	0.79	0.92	0	9.66	0	2.54	11.34	8.74	0	0	0	0	0	0	0	0	0	0	0	1	0	0	0
519	tcaataaagccactgaa,tcaataaagccactgca,tcaataaagccactgta,tcaataaagcgtctctg	nil	TCAATAAAGC	multiple	nil	nil	nil	0	0	0	0	2	0	7	14.96	51.53	55.98	14.99	27.7	0	15.465	13.7625	0	0	0	0	0	0	0	0	0	0	0	0	0	0	1
520	tcaccgtaca	nil	tcaccgtaca	no match	nil	nil	nil	0	0	0	0	2	0	3	0	0	16.33	0	0	0	0	0	0	0	1	0	0	0	0	0	0	0	0	0	0	0	0
521	tcccccgtacagtcccc	nil	tcccccgtacagtcccc	no match	nil	nil	nil	0	0	0	0	2	0	3	1.58	0.92	23.33	0.33	2.31	2.54	0.725	0	0	0	0	0	0	0	0	0	0	0	0	0	0	0	1
522	tccccgacat	nil	tccccgacat	no match	nil	nil	nil	0	0	0	0	2	0	3	1.58	0.92	27.99	0	4.62	0	0	0	0	0	0	0	0	0	0	0	0	0	1	0	0	0	0
523	tccccggtac	nil	tccccggtac	no match	nil	nil	nil	0	0	0	0	2	0	3	3.94	0	25.66	0	4.62	7.63	0	0	0	0	0	0	0	1	0	0	0	0	0	0	0	0	0
524	tccccgtaat	nil	tccccgtaat	no match	nil	nil	nil	0	0	0	1	2	0	3	0	1.84	27.99	0	0	0	0	0	0	0	0	0	0	0	0	1	0	0	0	0	0	0	0
525	tccccgtaca	nil	tccccgtaca	no match	nil	nil	nil	2	0	0	0	2	0	11	268.56	202.45	1229.33	0	572.39	195.86	0	0	0	0	0	0	0	0	0	0	0	0	1	0	0	0	0
526	tccccgtact	nil	tccccgtact	no match	nil	nil	nil	0	0	0	0	2	0	3	4.73	0	16.33	0	9.23	5.09	0	0	0	0	0	0	0	1	0	0	0	0	0	0	0	0	0
527	tccccgttca	nil	tccccgttca	no match	nil	nil	nil	0	0	0	0	2	0	3	0	0	20.99	0	0	0	0	0	0	0	1	0	0	0	0	0	0	0	0	0	0	0	0
528	tcccctacat	nil	tcccctacat	no match	nil	nil	nil	0	0	0	1	2	0	3	8.66	0.92	62.98	0	11.54	10.17	0	0	0	0	0	0	0	0	0	0	0	0	1	0	0	0	0
529	tcccctatta	nil	tcccctatta	no match	nil	nil	nil	0	0	0	0	2	0	3	1.58	0.92	30.32	0	0	5.09	0	0	0	0	0	0	0	0	0	0	0	0	1	0	0	0	0
530	tcccgtacat	nil	tcccgtacat	no match	nil	nil	nil	2	0	0	0	2	0	6	37.02	19.32	123.63	0	92.32	12.72	0	0	0	0	0	0	0	0	0	0	0	0	1	0	0	0	0
531	tccctattaa	nil	tccctattaa	no match	nil	nil	nil	0	0	0	1	2	2	11	118.92	240.18	1551.24	0	136.17	178.05	0	0	0	0	0	0	0	0	0	0	0	0	1	0	0	0	0
532	tccctattag	nil	tccctattag	no match	nil	nil	nil	0	0	0	0	2	0	3	1.58	1.84	16.33	0	0	5.09	0	0	0	0	0	0	0	0	0	0	0	0	1	0	0	0	0
533	tccctattat	nil	tccctattat	no match	nil	nil	nil	0	0	0	0	2	0	3	0.79	0.92	14	0	0	2.54	0	0	0	0	0	0	0	0	0	0	0	0	1	0	0	0	0
534	tccctattga	nil	tccctattga	no match	nil	nil	nil	0	0	0	1	2	0	3	0	0	27.99	0	0	0	0	0	0	0	1	0	0	0	0	0	0	0	0	0	0	0	0
535	tccctattta	nil	tccctattta	no match	nil	nil	nil	0	0	0	0	2	0	3	0	0	14	0	0	0	0	0	0	0	1	0	0	0	0	0	0	0	0	0	0	0	0
536	tccctgtaca	nil	tccctgtaca	no match	nil	nil	nil	0	0	0	1	2	0	3	0.79	0	30.32	0	2.31	0	0	0	0	0	0	0	0	1	0	0	0	0	0	0	0	0	0
537	tcccttatta	nil	tcccttatta	no match	nil	nil	nil	0	0	0	1	2	0	3	0	1.84	27.99	0	0	0	0	0	0	0	0	0	0	0	0	1	0	0	0	0	0	0	0
538	tcctattaag	nil	tcctattaag	no match	nil	nil	nil	0	0	0	0	2	0	3	7.09	4.6	27.99	0	13.85	7.63	0	0	0	0	0	0	0	0	0	0	0	0	1	0	0	0	0
539	tccttattaa	nil	tccttattaa	no match	nil	nil	nil	0	0	0	1	2	0	3	0	0.92	30.32	0	0	0	0	0	0	0	0	0	0	0	0	1	0	0	0	0	0	0	0
540	tcgccgtaca	nil	tcgccgtaca	no match	nil	nil	nil	0	0	0	1	2	0	3	0	0	23.33	0	0	0	0	0	0	0	1	0	0	0	0	0	0	0	0	0	0	0	0
541	tctctctgttgtccgtc	NM_001039147	Morf4l1	ambiguousgene	nil	nil	nil	0	0	0	1	2	0	3	0	1.84	25.66	0.67	0	0	0	1.05	0	0	0	0	0	0	0	0	0	0	0	0	0	1	0
542	tctgccctctcaggcct,tctgccctctgagatac,tctgccctctgagatcc,tctgccctctgagatgc,tctgccctctgagattc,tctgccctctgtgatgc	nil	TCTGCCCTCT	multiple	nil	nil	nil	0	0	0	0	0	1	7	13.39	21.16	37.32	41.65	16.16	10.17	36.265	45.0475	0	0	0	0	0	0	0	0	0	0	0	0	0	0	1
543	tctgctaaagaaaagga,tctgctaaagaaaaggc,tctgctaaagaaaaggg,tctgctaaagaaaaggt,tctgctaaagataaagg	NM_010439	HMGB1	ambiguousgene	nil	nil	nil	0	2	0	0	0	0	2	37.8	1.84	4.67	15.66	41.54	76.31	28.76	6.98	0	0	0	0	0	0	0	0	0	0	0	0	0	0	1
544	tctgttagctattcata	NM_145556	Tardbp	ambiguousgene	nil	nil	nil	0	0	0	0	0	2	1	12.6	12.88	14	0	9.23	10.17	0.725	2.3325	0	0	0	0	0	0	0	0	0	0	1	0	0	0	0
545	tcttaatgaagtttgaa	NM_013506	Eif4a2	ambiguousgene	nil	nil	nil	0	0	1	0	0	0	7	20.48	96.62	27.99	42.65	25.39	10.17	33.67	47.51	0	0	0	0	0	0	0	0	0	0	0	0	0	0	1
546	tgctgtgaaaaaaaaaa,tgctgtgaaaaggaaaa,tgctgtgaaaaggaaac,tgctgtgaaaaggaacg,tgctgtgaaaaggaagc,tgctgtgaaaagggaac,tgctgtgaaaagtaaac,tgctgtgaaagggaaac,tgctgtgaaagggatta	nil	TGCTGTGAAA	multiple	nil	nil	nil	0	1	0	0	0	0	7	14.96	33.13	23.33	40.98	9.23	12.72	16.405	57.045	0	0	0	0	0	0	0	0	0	0	0	0	0	0	1
547	tggaggctcc	nil	TGGAGGCTCC	multiple	nil	nil	nil	0	0	0	2	0	2	6	62.22	34.05	7	0	60.01	58.5	0	0	0	0	0	0	0	0	0	0	0	0	1	0	0	0	0
548	tggatcaagt	nil	TGGATCAAGT	multiple	nil	nil	nil	0	0	0	0	2	0	3	5.51	0	14	0	11.54	5.09	0	0	0	0	0	0	0	1	0	0	0	0	0	0	0	0	0
549	tgtactcaataaacgac,tgtactcaataaacgag,tgtactcaataaacgat,tgtactcaataaacgct,tgtactcaataagcgat	nil	TGTACTCAAT	multiple	nil	nil	nil	0	0	1	0	2	2	5	114.2	212.57	88.64	16.33	120.02	104.29	12.145	18.295	0	0	0	0	0	0	0	0	0	0	0	0	0	0	1
550	tgtagtgtaacaaaggt,tgtagtgtaataaagat,tgtagtgtaataaagct,tgtagtgtaataaaggc,tgtagtgtaataaaggg,tgtagtgtaataaaggt,tgtagtgtaataaagtc,tgtagtgtaataaagtt,tgtagtgtaatagaggt	NM_009098	Rps8	ambiguousgene	nil	nil	nil	0	0	1	0	0	0	5	95.3	388.33	97.97	93.96	96.94	58.5	38.465	124.025	0	0	0	0	0	0	0	0	0	0	0	0	0	0	1
551	tgtataaaaaaaaaaaa,tgtataaaaaaaaaaac,tgtataaaaaaaaaaag,tgtataaaaaaaaaaat,tgtataaaaaaaaaact,tgtataaaaagaaaacc,tgtataaaaataaaaaa,tgtataaaaataaaaag,tgtataaaaataaaaat,tgtataaaaataaacct	nil	TGTATAAAAA	multiple	nil	nil	nil	0	0	1	1	2	0	5	33.87	104.9	109.64	26.99	46.16	33.07	16.62	34.4775	0	0	0	0	0	0	0	0	0	0	0	0	0	0	1
552	tgtgccaagtgtgtccg	NM_026724	Rpl34	ambiguousgene	nil	nil	nil	0	0	0	0	2	0	5	88.21	92.94	74.65	17.99	64.62	30.52	11.635	22.49	0	0	0	0	0	0	0	0	0	0	0	0	0	0	1
553	tgtgtcaaccagtgtca,tgtgtcaacccgtgtca,tgtgtcaaccctgtttc,tgtgtcaacctgtgcca,tgtgtcaacctgtgtca,tgtgtcaacctgtgtcc,tgtgtcaacctgtgtct	nil	TGTGTCAACC	multiple	nil	nil	nil	0	0	0	0	0	1	7	25.99	31.29	34.99	77.3	23.08	20.35	68.515	82.5075	0	0	0	0	0	0	0	0	0	0	0	0	0	0	1
554	tgtgttgagagcttctc	nil	TGTGTTGAGAGCTTCTC	multiple	nil	nil	nil	1	0	0	0	0	0	1	0.79	74.54	0	0	2.31	43.24	4.77	0.5725	0	0	0	0	1	0	0	0	0	0	0	0	0	0	0
555	ttcagctcgagcgccaa	NM_011300	Rps7	ambiguousgene	nil	nil	nil	0	0	0	0	2	0	5	65.37	48.77	74.65	12	78.47	43.24	10.995	11.9775	0	0	0	0	0	0	0	0	0	0	0	0	0	0	1
556	ttcccgtaca	nil	ttcccgtaca	no match	nil	nil	nil	0	0	0	0	2	0	3	1.58	3.68	16.33	0	4.62	0	0	0	0	0	0	0	0	0	0	0	0	0	1	0	0	0	0
557	ttcctattaa	nil	ttcctattaa	no match	nil	nil	nil	0	0	0	1	2	0	3	2.36	0	34.99	0	0	5.09	0	0	0	0	0	0	0	1	0	0	0	0	0	0	0	0	0
558	ttgagaatgataactct	nil	TTGAGAATGATAACTCT	multiple	nil	nil	nil	0	0	0	0	0	2	1	7.88	10.12	0	0	6.92	5.09	0.94	0.8075	0	0	0	0	1	0	0	0	0	0	0	0	0	0	0
559	tttctgtatgttaaata,tttctgtatgttaatga,tttctgtatgttaatgt	nil	TTTCTGTATG	multiple	nil	nil	nil	0	0	0	0	2	0	6	20.48	22.09	27.99	2.67	25.39	35.61	3.835	2.11	0	0	0	0	0	0	0	0	0	0	0	0	0	0	1
560	tttgttaattctaaatt	NM_021510	Hnrnph1	ambiguousgene	nil	nil	nil	0	0	0	0	2	0	7	33.08	25.77	37.32	6.33	34.62	53.42	6.14	6.64	0	0	0	0	0	0	0	0	0	0	0	0	0	0	1
561	tttttggtgtgcttata	NM_024173	Atp6v1g1	ambiguousgene	nil	nil	nil	0	0	0	0	0	2	7	20.48	33.13	18.66	6	23.08	10.17	5.205	6.17	0	0	0	0	0	0	0	0	0	0	0	0	0	0	1
								1.Enriched in C	1.Enriched in L	1.Enriched in E17.5	1.Enriched in PN1.5	1.Enriched in Ad	1.Enriched in Ad
								2.Enriched in R	2.Enriched in R	2.Enriched in E15.5	2.Enriched in E15.5	2.Enriched in PN1.5	2.Enriched in E
