# Supplementary material for: Molecular networks involved in mouse cerebral corticogenesis and spatio-temporal regulation of Sox4 and Sox11 novel antisense transcripts revealed by transcriptome profiling
Source: Genome Biol. 2009 Oct 2;10(10):R104. doi: 10.1186/gb-2009-10-10-r104 (PMC2784319; doi:10.1186/gb-2009-10-10-r104)
Supplement: Additional data file 3 — Functional annotations clustering analysis using DAVID. [file gb-2009-10-10-r104-S3.XLS]

## Sheet: Gene Clusters 1, 5 & 6
Additional data file 3:
Functional annotations clustering analysis using DAVID
EMBRYONIC-SPECIFIC GENE CLUSTERS: 1, 5 and 6
Note 1: Only GeneOntology databases were considered in the functional annotation clustering analysis.
Note 2: Functional clustering was performed using high stringency classification with a kappa similarity threshold of 0.85 and a minimum term overlap of 3. Classification was carried out using a multiple linkage threshold of 0.5 with both numbers of initial and final group members set to 3.
Note 3: A GO term was considered statistically significant when the computed p value was <0.05.
Note 4: Only functional group with equal or more than 3 statistically significant GO terms are shown here.
Note 5: Total number of DETs mapped to DAVID ID = 127
Functional Group 1	Median: 9.821759569749825E-14	Geo: 9.014961344248538E-14	Rps8, Rpl22, Rps24, Rps4x, Rps9, Rps27, Rps17, Rps28, Rpl32, Rpl13, Rpl8, Rps15, Rps7, Rpl37a, Rpl4, Rpl34, Rpl23a, Rpl18a, Ppil1, Hnrnpa1, Hnrnpc, Lsm5, Uchl1, Tmsb4x, Mapt, Actb,
Category	Term	Count	%	PValue	Genes	List Total	Pop Hits	Pop Total	Fold Enrichment	Bonferroni	Benjamini	FDR
GOTERM_CC_ALL	GO:0005830~cytosolic ribosome (sensu Eukaryota)	14	0.1102	5.52945e-18	Rps8, Rpl22, Rps24, Rps4x, Rps9, Rps27, Rps17, Rps28, Rpl32, Rpl13, Rpl8, Rps15, Rps7, Rpl37a,	105	50	15845	42.2533	4.33509e-15	4.33509e-15	8.46519e-15
GOTERM_MF_ALL	GO:0003735~structural constituent of ribosome	18	0.1417	4.6327e-15	Rps8, Rpl22, Rps24, Rps4x, Rps9, Rps27, Rpl4, Rpl34, Rps17, Rps28, Rpl32, Rpl23a, Rpl13, Rpl8, Rps15, Rpl18a, Rps7, Rpl37a,	109	186	16377	14.5401	1.26132e-11	1.26132e-11	8.30447e-12
GOTERM_CC_ALL	GO:0005840~ribosome	18	0.1417	9.9034e-15	Rps8, Rpl22, Rps24, Rps4x, Rps9, Rps27, Rpl4, Rpl34, Rps17, Rps28, Rpl32, Rpl23a, Rpl13, Rpl8, Rps15, Rpl18a, Rps7, Rpl37a,	105	196	15845	13.8586	7.74669e-12	3.87335e-12	1.51323e-11
GOTERM_CC_ALL	GO:0044445~cytosolic part	14	0.1102	1.86532e-13	Rps8, Rpl22, Rps24, Rps4x, Rps9, Rps27, Rps17, Rps28, Rpl32, Rpl13, Rpl8, Rps15, Rps7, Rpl37a,	105	106	15845	19.9308	1.4623e-10	2.43716e-11	2.85549e-10
GOTERM_CC_ALL	GO:0030529~ribonucleoprotein complex	22	0.1732	4.66655e-12	Ppil1, Rps8, Rpl22, Rps24, Rps4x, Hnrnpa1, Rps9, Hnrnpc, Lsm5, Rps27, Rpl4, Rpl34, Rps28, Rps17, Rpl32, Rpl23a, Rpl13, Rpl8, Rps15, Rpl18a, Rps7, Rpl37a,	105	483	15845	6.87351	3.65861e-09	5.22659e-10	7.14423e-09
GOTERM_CC_ALL	GO:0005829~cytosol	18	0.1417	2.43071e-09	Rps8, Rpl22, Uchl1, Rps24, Rps4x, Tmsb4x, Rps9, Rps27, Rps28, Rps17, Rpl32, Mapt, Rpl13, Rpl8, Rps15, Actb, Rps7, Rpl37a,	105	427	15845	6.36132	1.90568e-06	1.90568e-07	3.72125e-06
Functional Group 2	Median: 2.1183172931981443E-7	Geo: 1.5067509652757402E-7	Rpl22, Ptms, Rps24, Rps4x, Rps9, Eif2s3x, Rps27, Rpl4, Rpl34, Tia1, Rps28, Rps17, Rpl32, Rpl23a, Rpl13, Rpl8, Rps15, Rpl18a, Rps7, Eef1b2, Rpl37a, Gpi1, Impdh2, Mat2a,
Category	Term	Count	%	PValue	Genes	List Total	Pop Hits	Pop Total	Fold Enrichment	Bonferroni	Benjamini	FDR
GOTERM_BP_ALL	GO:0006412~translation	21	0.1654	4.63915e-10	Rpl22, Ptms, Rps24, Rps4x, Rps9, Eif2s3x, Rps27, Rpl4, Rpl34, Tia1, Rps28, Rps17, Rpl32, Rpl23a, Rpl13, Rpl8, Rps15, Rpl18a, Rps7, Eef1b2, Rpl37a,	108	510	14977	5.71019	2.40864e-06	2.40864e-06	8.86359e-07
GOTERM_BP_ALL	GO:0009059~macromolecule biosynthetic process	22	0.1732	6.84586e-08	Rpl22, Ptms, Rps24, Rps4x, Rps9, Gpi1, Eif2s3x, Rps27, Rpl4, Rpl34, Tia1, Rps28, Rps17, Rpl32, Rpl23a, Rpl13, Rpl8, Rps15, Rpl18a, Rps7, Eef1b2, Rpl37a,	108	754	14977	4.04625	0.000355374	0.000177703	0.000130797
GOTERM_BP_ALL	GO:0044249~cellular biosynthetic process	24	0.189	3.55205e-07	Rpl22, Ptms, Rps24, Rps4x, Rps9, Gpi1, Impdh2, Eif2s3x, Rps27, Rpl4, Rpl34, Tia1, Rps28, Rps17, Mat2a, Rpl32, Rpl23a, Rpl13, Rpl8, Rps15, Rpl18a, Rps7, Eef1b2, Rpl37a,	108	985	14977	3.37891	0.00184252	0.00046095	0.000678655
GOTERM_BP_ALL	GO:0009058~biosynthetic process	24	0.189	4.56899e-05	Rpl22, Ptms, Rps24, Rps4x, Rps9, Gpi1, Impdh2, Eif2s3x, Rps27, Rpl4, Rpl34, Tia1, Rps28, Rps17, Mat2a, Rpl32, Rpl23a, Rpl13, Rpl8, Rps15, Rpl18a, Rps7, Eef1b2, Rpl37a,	108	1318	14977	2.52521	0.211188	0.0168021	0.0872594
Functional Group 3	Median: 2.13014508755213E-6	Geo: 2.526548434959549E-6	Rpl22, Uchl1, Ptms, Rps24, Mapk6, Rps4x, Rps9, Tubb3, Eif2s3x, Rpl4, Cfl1, Ubc, Ptprz1, Rps28, Rps17, Tubb5, Rpl32, Ubtd2, Arpc5, Rpl13, Rpl8, Prkcn, Mex3b, Btg1, Rpl18a, Cdk4, Rps7, Eef1b2, Ppil1, Sbk1, Ezh2, Tubb2b, Stmn1, Rps27, Rpl34, Tia1, Tuba1a, Als2cr2, Rpl23a, Mapt, Wsb1, Cd24a, Rnf38, Rps15, Rpl37a,
Category	Term	Count	%	PValue	Genes	List Total	Pop Hits	Pop Total	Fold Enrichment	Bonferroni	Benjamini	FDR
GOTERM_BP_ALL	GO:0044267~cellular protein metabolic process	45	0.3543	1.46103e-06	Rpl22, Uchl1, Ptms, Rps24, Mapk6, Rps4x, Rps9, Tubb3, Eif2s3x, Rpl4, Cfl1, Ubc, Ptprz1, Rps28, Rps17, Tubb5, Rpl32, Ubtd2, Arpc5, Rpl13, Rpl8, Prkcn, Mex3b, Btg1, Rpl18a, Cdk4, Rps7, Eef1b2, Ppil1, Sbk1, Ezh2, Tubb2b, Stmn1, Rps27, Rpl34, Tia1, Tuba1a, Als2cr2, Rpl23a, Mapt, Wsb1, Cd24a, Rnf38, Rps15, Rpl37a,	108	3123	14977	1.99821	0.00755699	0.000947761	0.00279142
GOTERM_BP_ALL	GO:0044260~cellular macromolecule metabolic process	45	0.3543	2.13015e-06	Rpl22, Uchl1, Ptms, Rps24, Mapk6, Rps4x, Rps9, Tubb3, Eif2s3x, Rpl4, Cfl1, Ubc, Ptprz1, Rps28, Rps17, Tubb5, Rpl32, Ubtd2, Arpc5, Rpl13, Rpl8, Prkcn, Mex3b, Btg1, Rpl18a, Cdk4, Rps7, Eef1b2, Ppil1, Sbk1, Ezh2, Tubb2b, Stmn1, Rps27, Rpl34, Tia1, Tuba1a, Als2cr2, Rpl23a, Mapt, Wsb1, Cd24a, Rnf38, Rps15, Rpl37a,	108	3165	14977	1.9717	0.0109988	0.0012281	0.00406979
GOTERM_BP_ALL	GO:0019538~protein metabolic process	45	0.3543	5.1822e-06	Rpl22, Uchl1, Ptms, Rps24, Mapk6, Rps4x, Rps9, Tubb3, Eif2s3x, Rpl4, Cfl1, Ubc, Ptprz1, Rps28, Rps17, Tubb5, Rpl32, Ubtd2, Arpc5, Rpl13, Rpl8, Prkcn, Mex3b, Btg1, Rpl18a, Cdk4, Rps7, Eef1b2, Ppil1, Sbk1, Ezh2, Tubb2b, Stmn1, Rps27, Rpl34, Tia1, Tuba1a, Als2cr2, Rpl23a, Mapt, Wsb1, Cd24a, Rnf38, Rps15, Rpl37a,	108	3268	14977	1.90955	0.0265473	0.00268699	0.00990068
Functional Group 4	Median: 3.163846428531627E-4	Geo: 4.2902823095010705E-4	Ptprz1, Uchl1, Cdkn1c, Robo1, Chl1, Mapt, Cd24a, Stmn1, Dpysl5, Dcx, Cfl1, Igfbpl1, Als2cr2, Btg1, Wnt7b, Vezf1, Mycn,
Category	Term	Count	%	PValue	Genes	List Total	Pop Hits	Pop Total	Fold Enrichment	Bonferroni	Benjamini	FDR
GOTERM_BP_ALL	GO:0048666~neuron development	10	0.0787	5.49727e-05	Ptprz1, Uchl1, Cdkn1c, Robo1, Chl1, Mapt, Cd24a, Stmn1, Dpysl5, Dcx,	108	240	14977	5.77816	0.248306	0.017681	0.104979
GOTERM_BP_ALL	GO:0031175~neurite development	9	0.0709	0.000143209	Ptprz1, Uchl1, Robo1, Chl1, Mapt, Cd24a, Stmn1, Dpysl5, Dcx,	108	213	14977	5.85955	0.524599	0.0427981	0.273262
GOTERM_BP_ALL	GO:0007409~axonogenesis	8	0.063	0.000215804	Ptprz1, Uchl1, Robo1, Chl1, Mapt, Stmn1, Dpysl5, Dcx,	108	170	14977	6.52593	0.673908	0.0572721	0.411512
GOTERM_BP_ALL	GO:0032990~cell part morphogenesis	10	0.0787	0.000275335	Ptprz1, Uchl1, Robo1, Chl1, Mapt, Cd24a, Stmn1, Dpysl5, Cfl1, Dcx,	108	297	14977	4.66922	0.760628	0.0658167	0.524747
GOTERM_BP_ALL	GO:0048858~cell projection morphogenesis	10	0.0787	0.000275335	Ptprz1, Uchl1, Robo1, Chl1, Mapt, Cd24a, Stmn1, Dpysl5, Cfl1, Dcx,	108	297	14977	4.66922	0.760628	0.0658167	0.524747
GOTERM_BP_ALL	GO:0030030~cell projection organization and biogenesis	10	0.0787	0.000275335	Ptprz1, Uchl1, Robo1, Chl1, Mapt, Cd24a, Stmn1, Dpysl5, Cfl1, Dcx,	108	297	14977	4.66922	0.760628	0.0658167	0.524747
GOTERM_BP_ALL	GO:0048667~neuron morphogenesis during differentiation	8	0.063	0.000316385	Ptprz1, Uchl1, Robo1, Chl1, Mapt, Stmn1, Dpysl5, Dcx,	108	181	14977	6.12932	0.806587	0.0689401	0.602758
GOTERM_BP_ALL	GO:0048812~neurite morphogenesis	8	0.063	0.000316385	Ptprz1, Uchl1, Robo1, Chl1, Mapt, Stmn1, Dpysl5, Dcx,	108	181	14977	6.12932	0.806587	0.0689401	0.602758
GOTERM_BP_ALL	GO:0030182~neuron differentiation	10	0.0787	0.000326766	Ptprz1, Uchl1, Cdkn1c, Robo1, Chl1, Mapt, Cd24a, Stmn1, Dpysl5, Dcx,	108	304	14977	4.56171	0.816739	0.0656216	0.622477
GOTERM_BP_ALL	GO:0000902~cell morphogenesis	13	0.1024	0.000403643	Uchl1, Stmn1, Dcx, Igfbpl1, Cfl1, Ptprz1, Robo1, Als2cr2, Chl1, Mapt, Cd24a, Dpysl5, Btg1,	108	531	14977	3.39508	0.87707	0.0774564	0.768391
GOTERM_BP_ALL	GO:0032989~cellular structure morphogenesis	13	0.1024	0.000403643	Uchl1, Stmn1, Dcx, Igfbpl1, Cfl1, Ptprz1, Robo1, Als2cr2, Chl1, Mapt, Cd24a, Dpysl5, Btg1,	108	531	14977	3.39508	0.87707	0.0774564	0.768391
GOTERM_BP_ALL	GO:0000904~cellular morphogenesis during differentiation	8	0.063	0.000648082	Ptprz1, Uchl1, Robo1, Chl1, Mapt, Stmn1, Dpysl5, Dcx,	108	204	14977	5.43827	0.96547	0.113267	1.23099
GOTERM_BP_ALL	GO:0048699~generation of neurons	10	0.0787	0.000813021	Ptprz1, Uchl1, Cdkn1c, Robo1, Chl1, Mapt, Cd24a, Stmn1, Dpysl5, Dcx,	108	345	14977	4.01959	0.985344	0.135512	1.54198
GOTERM_BP_ALL	GO:0022008~neurogenesis	10	0.0787	0.00140287	Ptprz1, Uchl1, Cdkn1c, Robo1, Chl1, Mapt, Cd24a, Stmn1, Dpysl5, Dcx,	108	373	14977	3.71785	0.999317	0.187997	2.64656
GOTERM_BP_ALL	GO:0009653~anatomical structure morphogenesis	16	0.126	0.0219845	Uchl1, Stmn1, Cfl1, Dcx, Igfbpl1, Ptprz1, Wnt7b, Robo1, Als2cr2, Chl1, Mapt, Vezf1, Cd24a, Btg1, Dpysl5, Mycn,	108	1191	14977	1.86298	1	0.918655	34.6049
Functional Group 5	Median: 8.949490551021493E-4	Geo: 0.0011656747280593253	Ptms, Rps24, Rps4x, Sox4, Hnrnpa1, Tubb3, Gpi1, Eif2s3x, Klf3, Rbm25, Ubc, Tubb5, Rps17, Rps28, Idh2, H2afy, Arpc5, Rpl8, Prkcn, Neurod1, Mycn, Cdk4, Ppil1, Tardbp, Tubb2b, Stmn1, Rpl34, Tcf4, Als2cr2, Rpl23a, Mapt, Zfp57, Rnf38, Rpl37a, Rpl22, Uchl1, Mapk6, Rps9, Hnrnpc, Rpl4, Cfl1, Ptprz1, Rpl32, Ubtd2, Rpl13, Mex3b, Btg1, Pcna, Rpl18a, Rps7, Eef1b2, Ybx1, Cdkn1c, Sbk1, Mcm7, Sox12, Ezh2, Lsm5,…
Category	Term	Count	%	PValue	Genes	List Total	Pop Hits	Pop Total	Fold Enrichment	Bonferroni	Benjamini	FDR
GOTERM_BP_ALL	GO:0043170~macromolecule metabolic process	65	0.5118	0.000154592	Ptms, Rps24, Rps4x, Sox4, Hnrnpa1, Tubb3, Gpi1, Eif2s3x, Klf3, Rbm25, Ubc, Tubb5, Rps17, Rps28, Idh2, H2afy, Arpc5, Rpl8, Prkcn, Neurod1, Mycn, Cdk4, Ppil1, Tardbp, Tubb2b, Stmn1, Rpl34, Tcf4, Als2cr2, Rpl23a, Mapt, Zfp57, Rnf38, Rpl37a, Rpl22, Uchl1, Mapk6, Rps9, Hnrnpc, Rpl4, Cfl1, Ptprz1, Rpl32, Ubtd2, Rpl13, Mex3b, Btg1, Pcna, Rpl18a, Rps7, Eef1b2, Ybx1, Cdkn1c, Sbk1, Mcm7, Sox12, Ezh2, Lsm5,…	108	6299	14977	1.43101	0.551883	0.0436148	0.294951
GOTERM_BP_ALL	GO:0044238~primary metabolic process	69	0.5433	0.000892843	Ptms, Rps24, Rps4x, Sox4, Hnrnpa1, Tubb3, Gpi1, Eif2s3x, Klf3, Rbm25, Ubc, Tubb5, Rps17, Rps28, Idh2, H2afy, Arpc5, Rpl8, Prkcn, Mycn, Neurod1, Cdk4, Ppil1, Tardbp, Tubb2b, Stmn1, Rpl34, Ppp1r10, Tcf4, Als2cr2, Rpl23a, Mapt, Zfp57, Rnf38, Rpl37a, Rpl22, Uchl1, Mapk6, Ak1, Rps9, Hnrnpc, Impdh2, Rpl4, Cfl1, Ptprz1, Rpl32, Ubtd2, Rpl13, Mex3b, Btg1, Pcna, Rpl18a, Rps7, Eef1b2, Ybx1, Cdkn1c, Sbk1, Mc…	108	7204	14977	1.32824	0.99032	0.143234	1.69215
GOTERM_BP_ALL	GO:0044237~cellular metabolic process	69	0.5433	0.000897055	Ptms, Rps24, Rps4x, Sox4, Hnrnpa1, Tubb3, Gpi1, Eif2s3x, Klf3, Rbm25, Ubc, Tubb5, Rps17, Rps28, Idh2, H2afy, Arpc5, Rpl8, Prkcn, Mycn, Neurod1, Cdk4, Ppil1, Tardbp, Tubb2b, Stmn1, Rpl34, Ppp1r10, Tcf4, Als2cr2, Rpl23a, Mapt, Zfp57, Rnf38, Rpl37a, Rpl22, Uchl1, Mapk6, Ak1, Rps9, Hnrnpc, Impdh2, Rpl4, Cfl1, Ptprz1, Rpl32, Ubtd2, Rpl13, Mex3b, Btg1, Pcna, Rpl18a, Rps7, Eef1b2, Ybx1, Cdkn1c, Sbk1, Mc…	108	7205	14977	1.32806	0.99053	0.139559	1.70007
GOTERM_BP_ALL	GO:0008152~metabolic process	70	0.5512	0.0149118	Ptms, Rps24, Rps4x, Sox4, Hnrnpa1, Tubb3, Gpi1, Eif2s3x, Klf3, Rbm25, Ubc, Tubb5, Rps17, Rps28, Idh2, H2afy, Arpc5, Rpl8, Prkcn, Mycn, Neurod1, Cdk4, Ppil1, Tardbp, Tubb2b, Stmn1, Rpl34, Ppp1r10, Tcf4, Als2cr2, Rpl23a, Mapt, Zfp57, Rnf38, Rpl37a, Rpl22, Uchl1, Mapk6, Ak1, Rps9, Hnrnpc, Impdh2, Rpl4, Cfl1, Ptprz1, Rpl32, Ubtd2, Rpl13, Mex3b, Btg1, Pcna, Rpl18a, Rps7, Eef1b2, Ybx1, Cdkn1c, Sbk1, Mc…	108	8036	14977	1.20798	1	0.843901	24.9527
Functional Group 6	Median: 0.0011843739262789956	Geo: 0.0020255123995519112	Tmsb4x, Robo1, Chl1, Arpc5, Cd24a, Btg1, Stmn1, Dpysl5, Cfl1, Dcx,
Category	Term	Count	%	PValue	Genes	List Total	Pop Hits	Pop Total	Fold Enrichment	Bonferroni	Benjamini	FDR
GOTERM_BP_ALL	GO:0051674~localization of cell	10	0.0787	0.00118437	Tmsb4x, Robo1, Chl1, Arpc5, Cd24a, Btg1, Stmn1, Dpysl5, Cfl1, Dcx,	108	364	14977	3.80978	0.997873	0.165538	2.23877
GOTERM_BP_ALL	GO:0006928~cell motility	10	0.0787	0.00118437	Tmsb4x, Robo1, Chl1, Arpc5, Cd24a, Btg1, Stmn1, Dpysl5, Cfl1, Dcx,	108	364	14977	3.80978	0.997873	0.165538	2.23877
GOTERM_BP_ALL	GO:0016477~cell migration	8	0.063	0.00592416	Tmsb4x, Robo1, Chl1, Cd24a, Btg1, Dpysl5, Cfl1, Dcx,	108	302	14977	3.67353	1	0.546617	10.7317
Functional Group 7	Median: 0.03507339571151614	Geo: 0.009851513387412332	Tubb5, Gng2, Tubb3, Gnb2l1, Tubb2b, Eif2s3x, Gbp6, Tuba1a, Mcm7,
Category	Term	Count	%	PValue	Genes	List Total	Pop Hits	Pop Total	Fold Enrichment	Bonferroni	Benjamini	FDR
GOTERM_MF_ALL	GO:0003924~GTPase activity	8	0.063	6.5813e-05	Tubb5, Gng2, Tubb3, Gnb2l1, Tubb2b, Eif2s3x, Gbp6, Tuba1a,	109	152	16377	7.90777	0.163083	0.0349795	0.117077
GOTERM_MF_ALL	GO:0017111~nucleoside-triphosphatase activity	9	0.0709	0.0282082	Tubb5, Gng2, Mcm7, Tubb3, Gnb2l1, Tubb2b, Eif2s3x, Gbp6, Tuba1a,	109	547	16377	2.47208	1	0.992073	39.9084
GOTERM_MF_ALL	GO:0016462~pyrophosphatase activity	9	0.0709	0.0350734	Tubb5, Gng2, Mcm7, Tubb3, Gnb2l1, Tubb2b, Eif2s3x, Gbp6, Tuba1a,	109	571	16377	2.36818	1	0.995324	47.0322
GOTERM_MF_ALL	GO:0016818~hydrolase activity, acting on acid anhydrides, in phosphorus-containing anhydrides	9	0.0709	0.0366352	Tubb5, Gng2, Mcm7, Tubb3, Gnb2l1, Tubb2b, Eif2s3x, Gbp6, Tuba1a,	109	576	16377	2.34762	1	0.995076	48.5376
GOTERM_MF_ALL	GO:0016817~hydrolase activity, acting on acid anhydrides	9	0.0709	0.0389001	Tubb5, Gng2, Mcm7, Tubb3, Gnb2l1, Tubb2b, Eif2s3x, Gbp6, Tuba1a,	109	583	16377	2.31943	1	0.995329	50.6492
Functional Group 8	Median: 0.07482015996065636	Geo: 0.01304907736063438	Tubb5, Gng2, Tubb3, Gnb2l1, Tubb2b, Eif2s3x, Gbp6, Tuba1a,
Category	Term	Count	%	PValue	Genes	List Total	Pop Hits	Pop Total	Fold Enrichment	Bonferroni	Benjamini	FDR
GOTERM_MF_ALL	GO:0003924~GTPase activity	8	0.063	6.5813e-05	Tubb5, Gng2, Tubb3, Gnb2l1, Tubb2b, Eif2s3x, Gbp6, Tuba1a,	109	152	16377	7.90777	0.163083	0.0349795	0.117077
GOTERM_MF_ALL	GO:0005525~GTP binding	6	0.0472	0.0715382	Tubb5, Tubb3, Tubb2b, Eif2s3x, Gbp6, Tuba1a,	109	336	16377	2.68299	1	0.999838	73.3174
GOTERM_MF_ALL	GO:0032561~guanyl ribonucleotide binding	6	0.0472	0.0781021	Tubb5, Tubb3, Tubb2b, Eif2s3x, Gbp6, Tuba1a,	109	345	16377	2.613	1	0.999895	76.4828
GOTERM_MF_ALL	GO:0019001~guanyl nucleotide binding	6	0.0472	0.078851	Tubb5, Tubb3, Tubb2b, Eif2s3x, Gbp6, Tuba1a,	109	346	16377	2.60545	1	0.999862	76.8205
Functional Group 9	Median: 0.04496189862878845	Geo: 0.05368785663336427	Ppil1, Hnrnpa1, Hnrnpc, Lsm5, Rbm25, Ybx1,
Category	Term	Count	%	PValue	Genes	List Total	Pop Hits	Pop Total	Fold Enrichment	Bonferroni	Benjamini	FDR
GOTERM_BP_ALL	GO:0006397~mRNA processing	6	0.0472	0.0279575	Ppil1, Hnrnpa1, Hnrnpc, Lsm5, Rbm25, Ybx1,	108	238	14977	3.49603	1	0.947369	41.828
GOTERM_BP_ALL	GO:0016071~mRNA metabolic process	6	0.0472	0.0448651	Ppil1, Hnrnpa1, Hnrnpc, Lsm5, Rbm25, Ybx1,	108	271	14977	3.07032	1	0.982393	58.3979
GOTERM_BP_ALL	GO:0008380~RNA splicing	5	0.0394	0.0450587	Ppil1, Hnrnpa1, Hnrnpc, Lsm5, Ybx1,	108	187	14977	3.70791	1	0.981494	58.5587
GOTERM_BP_ALL	GO:0006396~RNA processing	6	0.0472	0.147001	Ppil1, Hnrnpa1, Hnrnpc, Lsm5, Rbm25, Ybx1,	108	390	14977	2.13348	1	0.999994	95.206

## Sheet: Gene Clusters 4, 8 & 10
Additional data file 3:
Functional annotations clustering analysis using DAVID
ADULT-SPECIFIC GENE CLUSTERS: 4, 8 and 10
Note 1: Only GeneOntology databases were considered in the functional annotation clustering analysis.
Note 2: Functional clustering was performed using high stringency classification with a kappa similarity threshold of 0.85 and a minimum term overlap of 3. Classification was carried out using a multiple linkage threshold of 0.5 with both numbers of initial and final group members set to 3.
Note 3: A GO term was considered statistically significant when the computed p value was <0.05.
Note 4: Only functional group with equal or more than 3 statistically significant GO terms are shown here.
Note 5: Total number of DETs mapped to DAVID ID = 113
Functional Group 1	Median: 1.350323720722293E-6	Geo: 7.521421448992527E-5	Apoe, Snap25, Clstn1, Mbp, Ppp3ca, Camk2a, Lynx1, Dlgap1, Gabra1, Sncb, Syn2, Plp1, Gja1, Gng13, Atp1a1, Mtap1a,
Category	Term	Count	%	PValue	Genes	List Total	Pop Hits	Pop Total	Fold Enrichment	Bonferroni	Benjamini	FDR
GOTERM_BP_ALL	GO:0019226~transmission of nerve impulse	12	0.1062	2.14159e-07	Apoe, Snap25, Clstn1, Mbp, Ppp3ca, Camk2a, Lynx1, Dlgap1, Gabra1, Sncb, Syn2, Plp1,	87	254	14977	8.13304	0.0011113	0.0011113	0.000409174
GOTERM_BP_ALL	GO:0007268~synaptic transmission	11	0.0973	3.46917e-07	Apoe, Snap25, Clstn1, Ppp3ca, Camk2a, Lynx1, Dlgap1, Gabra1, Sncb, Syn2, Plp1,	87	211	14977	8.97461	0.00179957	0.000900192	0.000662821
GOTERM_BP_ALL	GO:0007267~cell-cell signaling	13	0.115	1.35032e-06	Snap25, Apoe, Camk2a, Ppp3ca, Lynx1, Gja1, Sncb, Syn2, Mbp, Clstn1, Dlgap1, Gabra1, Plp1,	87	372	14977	6.01597	0.00698637	0.00233423	0.00257991
GOTERM_BP_ALL	GO:0003008~system process	16	0.1416	0.121364	Apoe, Snap25, Gng13, Camk2a, Ppp3ca, Lynx1, Gja1, Atp1a1, Sncb, Syn2, Mbp, Clstn1, Dlgap1, Gabra1, Plp1, Mtap1a,	87	1894	14977	1.45427	1	0.999994	91.5586
GOTERM_BP_ALL	GO:0050877~neurological system process	14	0.1239	0.197701	Snap25, Apoe, Gng13, Camk2a, Ppp3ca, Lynx1, Sncb, Syn2, Mbp, Clstn1, Dlgap1, Gabra1, Plp1, Mtap1a,	87	1745	14977	1.38114	1	1	98.5132
Functional Group 2	Median: 0.0024885923235157268	Geo: 0.0015974422103811757	Slc1a3, Scg2, Atp1b2, Tuba4a, Mlc1, Thy1, Car2, Ptgds, Camk2n1, Syt13, Apoe, Itpr1, Syngr1, Snap25, Camk2a, Ppp3ca, Gria3, Gja1, Atp2b1, Atp1a1, Sirpa, Nsf, Syn2, Laptm4b, Klc2, Ncald, Cck, Pacsin1, Kcnj3, Trf, Gabra1, Arf3,
Category	Term	Count	%	PValue	Genes	List Total	Pop Hits	Pop Total	Fold Enrichment	Bonferroni	Benjamini	FDR
GOTERM_BP_ALL	GO:0051179~localization	32	0.2832	0.000447857	Slc1a3, Scg2, Atp1b2, Tuba4a, Mlc1, Thy1, Car2, Ptgds, Camk2n1, Syt13, Apoe, Itpr1, Syngr1, Snap25, Camk2a, Ppp3ca, Gria3, Gja1, Atp2b1, Atp1a1, Sirpa, Nsf, Syn2, Laptm4b, Klc2, Ncald, Cck, Pacsin1, Kcnj3, Trf, Gabra1, Arf3,	87	3021	14977	1.8235	0.902294	0.440912	0.852219
GOTERM_BP_ALL	GO:0006810~transport	27	0.2389	0.00248859	Slc1a3, Atp1b2, Tuba4a, Mlc1, Car2, Ptgds, Syt13, Itpr1, Syngr1, Snap25, Apoe, Camk2a, Ppp3ca, Gria3, Atp2b1, Atp1a1, Sirpa, Nsf, Syn2, Laptm4b, Klc2, Ncald, Pacsin1, Kcnj3, Trf, Gabra1, Arf3,	87	2613	14977	1.77881	0.999998	0.924783	4.64911
GOTERM_BP_ALL	GO:0051234~establishment of localization	27	0.2389	0.00365748	Slc1a3, Atp1b2, Tuba4a, Mlc1, Car2, Ptgds, Syt13, Itpr1, Syngr1, Snap25, Apoe, Camk2a, Ppp3ca, Gria3, Atp2b1, Atp1a1, Sirpa, Nsf, Syn2, Laptm4b, Klc2, Ncald, Pacsin1, Kcnj3, Trf, Gabra1, Arf3,	87	2685	14977	1.73111	1	0.958028	6.76138
Functional Group 3	Median: 0.012190324286936997	Geo: 0.01245165133691873	Apoe, Scg2, Lynx1, Chst1, Sirpa, Tmem59l, Epdr1, Ptprn, Ckmt1, Dkk3, Cx3cl1, Negr1, Clstn1, Ptgds, Fkbp2, Cck, Nptxr, Trf, Gabra1, Cyp46a1, Vgf, Syt13, Clu, Olfm1,
Category	Term	Count	%	PValue	Genes	List Total	Pop Hits	Pop Total	Fold Enrichment	Bonferroni	Benjamini	FDR
GOTERM_CC_ALL	GO:0005576~extracellular region	24	0.2124	0.00697976	Apoe, Scg2, Lynx1, Chst1, Sirpa, Tmem59l, Epdr1, Ptprn, Ckmt1, Dkk3, Cx3cl1, Negr1, Clstn1, Ptgds, Fkbp2, Cck, Nptxr, Trf, Gabra1, Cyp46a1, Vgf, Syt13, Clu, Olfm1,	92	2375	15845	1.74041	0.995878	0.422549	10.1681
GOTERM_CC_ALL	GO:0005615~extracellular space	21	0.1858	0.0121903	Apoe, Scg2, Lynx1, Chst1, Sirpa, Tmem59l, Epdr1, Ptprn, Ckmt1, Dkk3, Cx3cl1, Negr1, Fkbp2, Cck, Nptxr, Trf, Gabra1, Cyp46a1, Syt13, Clu, Olfm1,	92	2064	15845	1.75232	0.999933	0.522737	17.1196
GOTERM_CC_ALL	GO:0044421~extracellular region part	21	0.1858	0.0226895	Apoe, Scg2, Lynx1, Chst1, Sirpa, Tmem59l, Epdr1, Ptprn, Ckmt1, Dkk3, Cx3cl1, Negr1, Fkbp2, Cck, Nptxr, Trf, Gabra1, Cyp46a1, Syt13, Clu, Olfm1,	92	2195	15845	1.64774	1	0.675215	29.6271
Functional Group 4	Median: 0.01598219685815317	Geo: 0.01984817514862367	Syngr1, Ncald, Pacsin1, Syt13, Syn2, Trf,
Category	Term	Count	%	PValue	Genes	List Total	Pop Hits	Pop Total	Fold Enrichment	Bonferroni	Benjamini	FDR
GOTERM_CC_ALL	GO:0030135~coated vesicle	5	0.0442	0.00581693	Syngr1, Ncald, Pacsin1, Syt13, Syn2,	92	125	15845	6.88913	0.989681	0.479725	8.54408
GOTERM_CC_ALL	GO:0016023~cytoplasmic membrane-bound vesicle	6	0.0531	0.0136661	Syngr1, Ncald, Pacsin1, Trf, Syt13, Syn2,	92	246	15845	4.20069	0.999979	0.537255	18.9952
GOTERM_CC_ALL	GO:0031988~membrane-bound vesicle	6	0.0531	0.0159822	Syngr1, Ncald, Pacsin1, Trf, Syt13, Syn2,	92	256	15845	4.0366	0.999997	0.569188	21.8588
GOTERM_CC_ALL	GO:0031410~cytoplasmic vesicle	6	0.0531	0.0470429	Syngr1, Ncald, Pacsin1, Trf, Syt13, Syn2,	92	342	15845	3.02155	1	0.792797	52.178
GOTERM_CC_ALL	GO:0031982~vesicle	6	0.0531	0.0515387	Syngr1, Ncald, Pacsin1, Trf, Syt13, Syn2,	92	351	15845	2.94407	1	0.809746	55.5178
Functional Group 5	Median: 0.024229387207387213	Geo: 0.02378224405208765	Apoe, Clstn1, Trf, Atp1a1, Thy1, 2810407C02rik, Mbp, Plp1,
Category	Term	Count	%	PValue	Genes	List Total	Pop Hits	Pop Total	Fold Enrichment	Bonferroni	Benjamini	FDR
GOTERM_BP_ALL	GO:0030003~cellular cation homeostasis	5	0.0442	0.00547871	Apoe, Clstn1, Trf, Atp1a1, Thy1,	87	123	14977	6.99794	1	0.983004	9.96433
GOTERM_BP_ALL	GO:0055080~cation homeostasis	5	0.0442	0.00579821	Apoe, Clstn1, Trf, Atp1a1, Thy1,	87	125	14977	6.88598	1	0.97704	10.5154
GOTERM_BP_ALL	GO:0019725~cellular homeostasis	6	0.0531	0.0171659	Apoe, Clstn1, 2810407C02rik, Trf, Atp1a1, Thy1,	87	261	14977	3.95746	1	0.997505	28.1665
GOTERM_BP_ALL	GO:0055082~cellular chemical homeostasis	5	0.0442	0.0192631	Apoe, Clstn1, Trf, Atp1a1, Thy1,	87	178	14977	4.83566	1	0.995084	31.0393
GOTERM_BP_ALL	GO:0006873~cellular ion homeostasis	5	0.0442	0.0192631	Apoe, Clstn1, Trf, Atp1a1, Thy1,	87	178	14977	4.83566	1	0.995084	31.0393
GOTERM_BP_ALL	GO:0030005~cellular di-, tri-valent inorganic cation homeostasis	4	0.0354	0.0242294	Apoe, Clstn1, Trf, Thy1,	87	108	14977	6.3759	1	0.996938	37.414
GOTERM_BP_ALL	GO:0055066~di-, tri-valent inorganic cation homeostasis	4	0.0354	0.0254066	Apoe, Clstn1, Trf, Thy1,	87	110	14977	6.25998	1	0.997001	38.841
GOTERM_BP_ALL	GO:0050801~ion homeostasis	5	0.0442	0.0280544	Apoe, Clstn1, Trf, Atp1a1, Thy1,	87	200	14977	4.30374	1	0.997879	41.9387
GOTERM_BP_ALL	GO:0048878~chemical homeostasis	5	0.0442	0.0505817	Apoe, Clstn1, Trf, Atp1a1, Thy1,	87	242	14977	3.55681	1	0.999874	62.906
GOTERM_BP_ALL	GO:0042592~homeostatic process	6	0.0531	0.0645519	Apoe, Clstn1, 2810407C02rik, Trf, Atp1a1, Thy1,	87	375	14977	2.75439	1	0.999914	72.0553
GOTERM_BP_ALL	GO:0065008~regulation of biological quality	8	0.0708	0.120642	Apoe, Clstn1, Mbp, 2810407C02rik, Trf, Atp1a1, Thy1, Plp1,	87	722	14977	1.90747	1	0.999995	91.4251
Functional Group 6	Median: 0.018989184878493576	Geo: 0.024266402424480464	Camk2a, Eef1a2, Kalrn, Zfp179, Itpka, Tuba4a, Atp1a1, Atp2b1, Nsf, Nme7, Pftk1, Ckmt1, Sept4, Syn2, Map2k1, Ckb, Centg3, Arf3,
Category	Term	Count	%	PValue	Genes	List Total	Pop Hits	Pop Total	Fold Enrichment	Bonferroni	Benjamini	FDR
GOTERM_MF_ALL	GO:0032555~purine ribonucleotide binding	18	0.1593	0.0156177	Camk2a, Eef1a2, Kalrn, Zfp179, Itpka, Tuba4a, Atp1a1, Atp2b1, Nsf, Nme7, Pftk1, Ckmt1, Sept4, Syn2, Map2k1, Ckb, Centg3, Arf3,	92	1754	16377	1.82679	1	0.999999	24.4349
GOTERM_MF_ALL	GO:0032553~ribonucleotide binding	18	0.1593	0.0156177	Camk2a, Eef1a2, Kalrn, Zfp179, Itpka, Tuba4a, Atp1a1, Atp2b1, Nsf, Nme7, Pftk1, Ckmt1, Sept4, Syn2, Map2k1, Ckb, Centg3, Arf3,	92	1754	16377	1.82679	1	0.999999	24.4349
GOTERM_MF_ALL	GO:0017076~purine nucleotide binding	18	0.1593	0.0223607	Camk2a, Eef1a2, Kalrn, Zfp179, Itpka, Tuba4a, Atp1a1, Atp2b1, Nsf, Nme7, Pftk1, Ckmt1, Sept4, Syn2, Map2k1, Ckb, Centg3, Arf3,	92	1826	16377	1.75476	1	0.999963	33.1365
GOTERM_MF_ALL	GO:0000166~nucleotide binding	18	0.1593	0.0635773	Camk2a, Eef1a2, Kalrn, Zfp179, Itpka, Tuba4a, Atp1a1, Atp2b1, Nsf, Nme7, Pftk1, Ckmt1, Sept4, Syn2, Map2k1, Ckb, Centg3, Arf3,	92	2075	16377	1.54419	1	0.999689	68.9383
Functional Group 7	Median: 0.04037291488397805	Geo: 0.03895330702997634	Gng13, Eef1a2, Zfp179, Atp1b2, Tuba4a, Atp2b1, Atp1a1, Nsf,
Category	Term	Count	%	PValue	Genes	List Total	Pop Hits	Pop Total	Fold Enrichment	Bonferroni	Benjamini	FDR
GOTERM_MF_ALL	GO:0017111~nucleoside-triphosphatase activity	8	0.0708	0.0325119	Gng13, Eef1a2, Zfp179, Atp1b2, Tuba4a, Atp2b1, Atp1a1, Nsf,	92	547	16377	2.60345	1	0.999986	44.4729
GOTERM_MF_ALL	GO:0016462~pyrophosphatase activity	8	0.0708	0.039578	Gng13, Eef1a2, Zfp179, Atp1b2, Tuba4a, Atp2b1, Atp1a1, Nsf,	92	571	16377	2.49402	1	0.999889	51.265
GOTERM_MF_ALL	GO:0016818~hydrolase activity, acting on acid anhydrides, in phosphorus-containing anhydrides	8	0.0708	0.0411679	Gng13, Eef1a2, Zfp179, Atp1b2, Tuba4a, Atp2b1, Atp1a1, Nsf,	92	576	16377	2.47237	1	0.999703	52.6812
GOTERM_MF_ALL	GO:0016817~hydrolase activity, acting on acid anhydrides	8	0.0708	0.0434634	Gng13, Eef1a2, Zfp179, Atp1b2, Tuba4a, Atp2b1, Atp1a1, Nsf,	92	583	16377	2.44269	1	0.999454	54.6575
Functional Group 8	Median: 0.04317175738353389	Geo: 0.0419732248717283	Eef1a2, Zfp179, Tuba4a, Centg3, Arf3, Sept4,
Category	Term	Count	%	PValue	Genes	List Total	Pop Hits	Pop Total	Fold Enrichment	Bonferroni	Benjamini	FDR
GOTERM_MF_ALL	GO:0005525~GTP binding	6	0.0531	0.0392678	Eef1a2, Zfp179, Tuba4a, Centg3, Arf3, Sept4,	92	336	16377	3.17877	1	0.999947	50.9841
GOTERM_MF_ALL	GO:0032561~guanyl ribonucleotide binding	6	0.0531	0.0431718	Eef1a2, Zfp179, Tuba4a, Centg3, Arf3, Sept4,	92	345	16377	3.09584	1	0.99965	54.4108
GOTERM_MF_ALL	GO:0019001~guanyl nucleotide binding	6	0.0531	0.0436195	Eef1a2, Zfp179, Tuba4a, Centg3, Arf3, Sept4,	92	346	16377	3.08689	1	0.999172	54.7891

## Sheet: Gene Clusters 2 & 7
Additional data file 3:
Functional annotations clustering analysis using DAVID
GENE-SWITCHING CLUSTERS: 2 and 7
Note 1: Only GeneOntology databases were considered in the functional annotation clustering analysis.
Note 2: Functional clustering was performed using high stringency classification with a kappa similarity threshold of 0.85 and a minimum term overlap of 3. Classification was carried out using a multiple linkage threshold of 0.5 with both numbers of initial and final group members set to 3.
Note 3: A GO term was considered statistically significant when the computed p value was <0.05.
Note 4: Only functional group with equal or more than 3 statistically significant GO terms are shown here.
Note 5: Total number of DETs mapped to DAVID ID = 118
Functional Group 1	Median: 7.63579359798058E-5	Geo: 9.106667889625863E-5	Rab6b, Gng2, Gnb1, Gnb2l1, Eif4a2, Rbbp4, Atp6v1g1, Tubb5, Atp9a, Ppa1, Atp5h, Atp1b1, Nav1, Atp11b,
Category	Term	Count	%	PValue	Genes	List Total	Pop Hits	Pop Total	Fold Enrichment	Bonferroni	Benjamini	FDR
GOTERM_MF_ALL	GO:0016462~pyrophosphatase activity	14	0.1186	6.56467e-05	Rab6b, Gng2, Gnb1, Gnb2l1, Eif4a2, Rbbp4, Atp6v1g1, Tubb5, Atp9a, Ppa1, Atp5h, Atp1b1, Nav1, Atp11b,	105	571	16377	3.82417	0.162706	0.162706	0.116781
GOTERM_MF_ALL	GO:0016818~hydrolase activity, acting on acid anhydrides, in phosphorus-containing anhydrides	14	0.1186	7.17077e-05	Rab6b, Gng2, Gnb1, Gnb2l1, Eif4a2, Rbbp4, Atp6v1g1, Tubb5, Atp9a, Ppa1, Atp5h, Atp1b1, Nav1, Atp11b,	105	576	16377	3.79097	0.176322	0.0924332	0.127557
GOTERM_MF_ALL	GO:0016817~hydrolase activity, acting on acid anhydrides	14	0.1186	8.10082e-05	Rab6b, Gng2, Gnb1, Gnb2l1, Eif4a2, Rbbp4, Atp6v1g1, Tubb5, Atp9a, Ppa1, Atp5h, Atp1b1, Nav1, Atp11b,	105	583	16377	3.74545	0.196788	0.0704413	0.14409
GOTERM_MF_ALL	GO:0017111~nucleoside-triphosphatase activity	13	0.1102	0.000180356	Rab6b, Gng2, Gnb1, Gnb2l1, Eif4a2, Rbbp4, Tubb5, Atp9a, Atp6v1g1, Atp5h, Atp1b1, Nav1, Atp11b,	105	547	16377	3.70682	0.38609	0.0929714	0.320532
Functional Group 2	Median: 0.006355604976865279	Geo: 0.0030616201429899577	Atp6v1g1, Scamp5, Sv2a, Rph3a, Syt4, Vamp2, Map1lc3a, App,
Category	Term	Count	%	PValue	Genes	List Total	Pop Hits	Pop Total	Fold Enrichment	Bonferroni	Benjamini	FDR
GOTERM_CC_ALL	GO:0008021~synaptic vesicle	6	0.0508	3.4596e-05	Atp6v1g1, Scamp5, Sv2a, Rph3a, Syt4, Vamp2,	101	59	15845	15.954	0.0267592	0.0267592	0.052951
GOTERM_CC_ALL	GO:0030136~clathrin-coated vesicle	6	0.0508	0.000578639	Atp6v1g1, Scamp5, Sv2a, Rph3a, Syt4, Vamp2,	101	107	15845	8.79708	0.36478	0.107248	0.882197
GOTERM_CC_ALL	GO:0030135~coated vesicle	6	0.0508	0.00116763	Atp6v1g1, Scamp5, Sv2a, Rph3a, Syt4, Vamp2,	101	125	15845	7.5303	0.599866	0.108183	1.7727
GOTERM_CC_ALL	GO:0031410~cytoplasmic vesicle	8	0.0678	0.00591856	Atp6v1g1, Map1lc3a, App, Scamp5, Sv2a, Rph3a, Syt4, Vamp2,	101	342	15845	3.66974	0.990476	0.372112	8.6871
GOTERM_CC_ALL	GO:0031982~vesicle	8	0.0678	0.00679265	Atp6v1g1, Map1lc3a, App, Scamp5, Sv2a, Rph3a, Syt4, Vamp2,	101	351	15845	3.57564	0.995221	0.359368	9.9086
GOTERM_CC_ALL	GO:0045202~synapse	6	0.0508	0.0180001	App, Scamp5, Sv2a, Rph3a, Syt4, Vamp2,	101	240	15845	3.92203	0.999999	0.613018	24.2764
GOTERM_CC_ALL	GO:0016023~cytoplasmic membrane-bound vesicle	6	0.0508	0.0197987	Atp6v1g1, Scamp5, Sv2a, Rph3a, Syt4, Vamp2,	101	246	15845	3.82637	1	0.602368	26.372
GOTERM_CC_ALL	GO:0031988~membrane-bound vesicle	6	0.0508	0.0230518	Atp6v1g1, Scamp5, Sv2a, Rph3a, Syt4, Vamp2,	101	256	15845	3.6769	1	0.617997	30.0254
Functional Group 3	Median: 0.008880264963383873	Geo: 0.007517079412586172	Eif4g2, Bzw2, Eif1b, Eif4a2, Eif6,
Category	Term	Count	%	PValue	Genes	List Total	Pop Hits	Pop Total	Fold Enrichment	Bonferroni	Benjamini	FDR
GOTERM_MF_ALL	GO:0003743~translation initiation factor activity	5	0.0424	0.00191989	Eif4g2, Bzw2, Eif1b, Eif4a2, Eif6,	105	83	16377	9.39587	0.994474	0.57953	3.36268
GOTERM_MF_ALL	GO:0008135~translation factor activity, nucleic acid binding	5	0.0424	0.00804475	Eif4g2, Bzw2, Eif1b, Eif4a2, Eif6,	105	124	16377	6.28917	1	0.911758	13.3912
GOTERM_MF_ALL	GO:0045182~translation regulator activity	5	0.0424	0.00971578	Eif4g2, Bzw2, Eif1b, Eif4a2, Eif6,	105	131	16377	5.95311	1	0.909362	15.9517
GOTERM_BP_ALL	GO:0022618~protein-RNA complex assembly	4	0.0339	0.021278	Eif4g2, Bzw2, Eif1b, Eif6,	96	93	14977	6.71013	1	0.988515	33.6964
Functional Group 4	Median: 0.009192120239343004	Geo: 0.008040314028063015	Ube2e3, Map4k4, Galnt7, Map1lc3a, Pum2, Fbxl16, Ttl, Bzw2, Cct3, Otub1, Eif4a2, Usp16, Ctsd, Tubb5, Cct6a, Nedd8, Znrf1, Ppp1r1a, Dnajc5, Rps18, Cpe, Ptprs, Eif6, App, Lmtk3, Eif1b, Skp1a, Rps5, Eif4g2, Enc1, Mapt, Syt4, Olfm1,
Category	Term	Count	%	PValue	Genes	List Total	Pop Hits	Pop Total	Fold Enrichment	Bonferroni	Benjamini	FDR
GOTERM_BP_ALL	GO:0044260~cellular macromolecule metabolic process	32	0.2712	0.00592492	Ube2e3, Map4k4, Galnt7, Map1lc3a, Pum2, Fbxl16, Ttl, Bzw2, Cct3, Otub1, Eif4a2, Usp16, Ctsd, Tubb5, Cct6a, Nedd8, Znrf1, Ppp1r1a, Dnajc5, Rps18, Cpe, Ptprs, Eif6, App, Lmtk3, Eif1b, Skp1a, Rps5, Eif4g2, Enc1, Mapt, Syt4,	96	3165	14977	1.57736	1	0.978863	10.733
GOTERM_BP_ALL	GO:0044267~cellular protein metabolic process	31	0.2627	0.00919212	Ube2e3, Map4k4, Galnt7, Map1lc3a, Pum2, Fbxl16, Ttl, Bzw2, Cct3, Otub1, Eif4a2, Usp16, Ctsd, Tubb5, Cct6a, Nedd8, Znrf1, Dnajc5, Rps18, Cpe, Ptprs, Eif6, App, Lmtk3, Eif1b, Skp1a, Rps5, Eif4g2, Enc1, Mapt, Syt4,	96	3123	14977	1.54861	1	0.991726	16.1749
GOTERM_BP_ALL	GO:0019538~protein metabolic process	32	0.2712	0.00954378	Ube2e3, Map4k4, Galnt7, Map1lc3a, Pum2, Fbxl16, Ttl, Bzw2, Cct3, Otub1, Eif4a2, Usp16, Ctsd, Tubb5, Cct6a, Nedd8, Znrf1, Dnajc5, Rps18, Cpe, Ptprs, Eif6, App, Lmtk3, Eif1b, Skp1a, Rps5, Eif4g2, Enc1, Mapt, Syt4, Olfm1,	96	3268	14977	1.52764	1	0.989179	16.7415
Functional Group 5	Median: 0.01730328502574943	Geo: 0.015299290023529267	Map4k4, Galnt7, Map1lc3a, Pum2, Sox4, Hnrpdl, Bzw2, Ttl, Fads2, Fbxl16, Actl6b, Rrp1, Nme2, Bcl11a, Eif4a2, Rbbp4, Usp16, Nola3, Drap1, Tubb5, Atp9a, Aldoc, Glrx3, Nedd8, Znrf1, Atp5h, Ppp1r1a, HMGB1, Hmgn1, Atp11b, Eif6, Hprt1, Skp1a, Rps5, Ppa1, Enc1, Hmgb3, Nav1, Mapt, Syt4, Olfm1, Ube2e3, Prmt2, Prdx2, Nfix, Cct3, Otub1, H2afv, Ctsd, Cct6a, Foxg1, Snrpe, Dnajc5, Rps18, Cpe, Ndufb8, Ptprs, App…
Category	Term	Count	%	PValue	Genes	List Total	Pop Hits	Pop Total	Fold Enrichment	Bonferroni	Benjamini	FDR
GOTERM_BP_ALL	GO:0008152~metabolic process	64	0.5424	0.00817054	Map4k4, Galnt7, Map1lc3a, Pum2, Sox4, Hnrpdl, Bzw2, Ttl, Fads2, Fbxl16, Actl6b, Rrp1, Nme2, Bcl11a, Eif4a2, Rbbp4, Usp16, Nola3, Drap1, Tubb5, Atp9a, Aldoc, Glrx3, Nedd8, Znrf1, Atp5h, Ppp1r1a, HMGB1, Hmgn1, Atp11b, Eif6, Hprt1, Skp1a, Rps5, Ppa1, Enc1, Hmgb3, Nav1, Mapt, Syt4, Olfm1, Ube2e3, Prmt2, Prdx2, Nfix, Cct3, Otub1, H2afv, Ctsd, Cct6a, Foxg1, Snrpe, Dnajc5, Rps18, Cpe, Ndufb8, Ptprs, App…	96	8036	14977	1.24249	1	0.991199	14.5081
GOTERM_BP_ALL	GO:0044237~cellular metabolic process	58	0.4915	0.0129746	Map4k4, Galnt7, Map1lc3a, Pum2, Sox4, Hnrpdl, Bzw2, Ttl, Fads2, Fbxl16, Actl6b, Rrp1, Nme2, Bcl11a, Eif4a2, Rbbp4, Usp16, Nola3, Drap1, Tubb5, Aldoc, Nedd8, Znrf1, Atp5h, Ppp1r1a, HMGB1, Hmgn1, Eif6, Hprt1, Skp1a, Rps5, Enc1, Ppa1, Hmgb3, Mapt, Syt4, Ube2e3, Prdx2, Prmt2, Nfix, Cct3, Otub1, H2afv, Ctsd, Cct6a, Foxg1, Snrpe, Dnajc5, Rps18, Cpe, Ptprs, App, Lmtk3, Eif1b, Gucy1a3, Atp6v1g1, Eif4g2, …	96	7205	14977	1.25588	1	0.985561	22.0822
GOTERM_BP_ALL	GO:0044238~primary metabolic process	57	0.4831	0.021632	Map4k4, Galnt7, Map1lc3a, Pum2, Sox4, Hnrpdl, Bzw2, Ttl, Fads2, Fbxl16, Actl6b, Rrp1, Nme2, Bcl11a, Eif4a2, Rbbp4, Usp16, Nola3, Drap1, Tubb5, Aldoc, Nedd8, Znrf1, Atp5h, Ppp1r1a, HMGB1, Hmgn1, Eif6, Hprt1, Skp1a, Rps5, Enc1, Hmgb3, Mapt, Syt4, Olfm1, Ube2e3, Prmt2, Nfix, Cct3, Otub1, H2afv, Ctsd, Cct6a, Foxg1, Snrpe, Dnajc5, Rps18, Cpe, Ptprs, App, Lmtk3, Eif1b, Gucy1a3, Atp6v1g1, Eif4g2, Rbm9,	96	7204	14977	1.2344	1	0.987313	34.1531
GOTERM_BP_ALL	GO:0043170~macromolecule metabolic process	51	0.4322	0.0238916	Map4k4, Galnt7, Map1lc3a, Pum2, Sox4, Hnrpdl, Bzw2, Ttl, Fbxl16, Actl6b, Rrp1, Bcl11a, Eif4a2, Rbbp4, Usp16, Nola3, Drap1, Tubb5, Aldoc, Nedd8, Ppp1r1a, Znrf1, HMGB1, Hmgn1, Eif6, Skp1a, Rps5, Enc1, Hmgb3, Mapt, Syt4, Olfm1, Ube2e3, Prmt2, Nfix, Otub1, H2afv, Cct3, Ctsd, Cct6a, Snrpe, Foxg1, Dnajc5, Rps18, Cpe, Ptprs, App, Lmtk3, Eif1b, Eif4g2, Rbm9,	96	6299	14977	1.26314	1	0.984778	36.9987
Functional Group 6	Median: 0.017942468516203472	Geo: 0.021293856639179116	Mtap1b, Tubb5, Ttl, Nav1, Mapt, Map1lc3a, App, Eif6,
Category	Term	Count	%	PValue	Genes	List Total	Pop Hits	Pop Total	Fold Enrichment	Bonferroni	Benjamini	FDR
GOTERM_BP_ALL	GO:0000226~microtubule cytoskeleton organization and biogenesis	5	0.0424	0.00158696	Mtap1b, Tubb5, Ttl, Nav1, Mapt,	96	79	14977	9.87408	0.999738	0.872739	2.9889
GOTERM_CC_ALL	GO:0005874~microtubule	6	0.0508	0.009834	Mtap1b, Tubb5, Map1lc3a, Ttl, Nav1, Mapt,	101	206	15845	4.56935	0.999568	0.425026	14.0407
GOTERM_BP_ALL	GO:0007017~microtubule-based process	6	0.0508	0.0130171	Mtap1b, Tubb5, App, Ttl, Nav1, Mapt,	96	220	14977	4.25483	1	0.981715	22.1464
GOTERM_CC_ALL	GO:0015630~microtubule cytoskeleton	7	0.0593	0.0228678	Mtap1b, Tubb5, Map1lc3a, App, Ttl, Nav1, Mapt,	101	348	15845	3.15566	1	0.6349	29.8234
GOTERM_CC_ALL	GO:0044430~cytoskeletal part	8	0.0678	0.0788381	Mtap1b, Tubb5, Map1lc3a, App, Ttl, Nav1, Mapt, Eif6,	101	589	15845	2.13081	1	0.874673	71.5548
GOTERM_BP_ALL	GO:0007010~cytoskeleton organization and biogenesis	6	0.0508	0.254538	Mtap1b, Tubb5, App, Ttl, Nav1, Mapt,	96	537	14977	1.74313	1	1	99.6348
Functional Group 7	Median: 0.016382511365917764	Geo: 0.02218882423094732	Atp6v1g1, Atp9a, Atp5h, Atp1b1, Atp11b, Reep5, Cacng4,
Category	Term	Count	%	PValue	Genes	List Total	Pop Hits	Pop Total	Fold Enrichment	Bonferroni	Benjamini	FDR
GOTERM_MF_ALL	GO:0042625~ATPase activity, coupled to transmembrane movement of ions	5	0.0424	0.00464495	Atp6v1g1, Atp9a, Atp5h, Atp1b1, Atp11b,	105	106	16377	7.35714	0.999997	0.792833	7.9528
GOTERM_MF_ALL	GO:0015662~ATPase activity, coupled to transmembrane movement of ions, phosphorylative mechanism	4	0.0339	0.0108071	Atp6v1g1, Atp9a, Atp1b1, Atp11b,	105	72	16377	8.66508	1	0.913651	17.5851
GOTERM_MF_ALL	GO:0042626~ATPase activity, coupled to transmembrane movement of substances	5	0.0424	0.0140188	Atp6v1g1, Atp9a, Atp5h, Atp1b1, Atp11b,	105	146	16377	5.34149	1	0.947009	22.2202
GOTERM_MF_ALL	GO:0043492~ATPase activity, coupled to movement of substances	5	0.0424	0.0140188	Atp6v1g1, Atp9a, Atp5h, Atp1b1, Atp11b,	105	146	16377	5.34149	1	0.947009	22.2202
GOTERM_MF_ALL	GO:0016820~hydrolase activity, acting on acid anhydrides, catalyzing transmembrane movement of substances	5	0.0424	0.0163825	Atp6v1g1, Atp9a, Atp5h, Atp1b1, Atp11b,	105	153	16377	5.09711	1	0.938739	25.4731
GOTERM_MF_ALL	GO:0015399~primary active transmembrane transporter activity	5	0.0424	0.0189826	Atp6v1g1, Atp9a, Atp5h, Atp1b1, Atp11b,	105	160	16377	4.87411	1	0.94387	28.9028
GOTERM_MF_ALL	GO:0015405~P-P-bond-hydrolysis-driven transmembrane transporter activity	5	0.0424	0.0189826	Atp6v1g1, Atp9a, Atp5h, Atp1b1, Atp11b,	105	160	16377	4.87411	1	0.94387	28.9028
GOTERM_MF_ALL	GO:0022804~active transmembrane transporter activity	6	0.0508	0.0867251	Atp6v1g1, Atp9a, Atp5h, Atp1b1, Reep5, Atp11b,	105	370	16377	2.52927	1	0.99992	80.1051
GOTERM_BP_ALL	GO:0006812~cation transport	6	0.0508	0.258141	Atp6v1g1, Atp9a, Atp5h, Atp1b1, Cacng4, Atp11b,	96	540	14977	1.73345	1	1	99.6671
Functional Group 8	Median: 0.022492644731843064	Geo: 0.027445540647723535	Atp6v1g1, Hprt1, Atp5h, Nme2, Gucy1a3,
Category	Term	Count	%	PValue	Genes	List Total	Pop Hits	Pop Total	Fold Enrichment	Bonferroni	Benjamini	FDR
GOTERM_BP_ALL	GO:0009165~nucleotide biosynthetic process	5	0.0424	0.0145678	Atp6v1g1, Hprt1, Atp5h, Nme2, Gucy1a3,	96	148	14977	5.27062	1	0.977843	24.4503
GOTERM_BP_ALL	GO:0006164~purine nucleotide biosynthetic process	4	0.0339	0.0162714	Atp6v1g1, Hprt1, Atp5h, Nme2,	96	84	14977	7.42907	1	0.979176	26.9071
GOTERM_BP_ALL	GO:0006163~purine nucleotide metabolic process	4	0.0339	0.0224926	Atp6v1g1, Hprt1, Atp5h, Nme2,	96	95	14977	6.56886	1	0.985278	35.2511
GOTERM_BP_ALL	GO:0009117~nucleotide metabolic process	5	0.0424	0.0492394	Atp6v1g1, Hprt1, Atp5h, Nme2, Gucy1a3,	96	217	14977	3.59471	1	0.997415	61.8911
GOTERM_BP_ALL	GO:0055086~nucleobase, nucleoside and nucleotide metabolic process	5	0.0424	0.0593183	Atp6v1g1, Hprt1, Atp5h, Nme2, Gucy1a3,	96	231	14977	3.37685	1	0.998465	68.9119
Functional Group 9	Median: 0.041889002145696894	Geo: 0.04296467220147014	Sox4, Hmgb3, HMGB1, H2afv, Hmgn1, Zwint,
Category	Term	Count	%	PValue	Genes	List Total	Pop Hits	Pop Total	Fold Enrichment	Bonferroni	Benjamini	FDR
GOTERM_CC_ALL	GO:0000785~chromatin	5	0.0424	0.0248515	Sox4, Hmgb3, HMGB1, H2afv, Hmgn1,	101	175	15845	4.48232	1	0.609181	31.973
GOTERM_CC_ALL	GO:0044427~chromosomal part	6	0.0508	0.041889	Sox4, Zwint, Hmgb3, HMGB1, H2afv, Hmgn1,	101	301	15845	3.1272	1	0.752875	48.0615
GOTERM_CC_ALL	GO:0005694~chromosome	6	0.0508	0.0761872	Sox4, Zwint, Hmgb3, HMGB1, H2afv, Hmgn1,	101	358	15845	2.62929	1	0.873935	70.2755
Functional Group 10	Median: 0.0502905847415719	Geo: 0.04643435065734074	Gng2, Gnb1, Gnb2l1,
Category	Term	Count	%	PValue	Genes	List Total	Pop Hits	Pop Total	Fold Enrichment	Bonferroni	Benjamini	FDR
GOTERM_CC_ALL	GO:0005834~heterotrimeric G-protein complex	3	0.0254	0.0239203	Gng2, Gnb1, Gnb2l1,	101	38	15845	12.3854	1	0.6129	30.9717
GOTERM_CC_ALL	GO:0019897~extrinsic to plasma membrane	3	0.0254	0.0502906	Gng2, Gnb1, Gnb2l1,	101	57	15845	8.2569	1	0.801735	54.6131
GOTERM_CC_ALL	GO:0019898~extrinsic to membrane	3	0.0254	0.0832272	Gng2, Gnb1, Gnb2l1,	101	76	15845	6.19268	1	0.881037	73.5605
Functional Group 11	Median: 0.058301175125761204	Geo: 0.05277370106484381	Rab6b, Sh3gl2, Fads2, Reep5, Hba-a1, Ywhaz, Tubb5, Atp9a, Foxg1, Nedd8, Atp5h, Cacng4, HMGB1, Atp11b, Vamp2, App, Sv2a, Rab14, Gnb2l1, Atp6v1g1, Ywhae, Scamp5, Atp1b1, Nav1, Rph3a, Clcn2, Elmod1, Syt4,
Category	Term	Count	%	PValue	Genes	List Total	Pop Hits	Pop Total	Fold Enrichment	Bonferroni	Benjamini	FDR
GOTERM_BP_ALL	GO:0051179~localization	28	0.2373	0.0336753	Rab6b, Sh3gl2, Fads2, Reep5, Hba-a1, Ywhaz, Tubb5, Atp9a, Foxg1, Nedd8, Atp5h, Cacng4, HMGB1, Atp11b, Vamp2, App, Sv2a, Rab14, Gnb2l1, Atp6v1g1, Ywhae, Scamp5, Atp1b1, Nav1, Rph3a, Clcn2, Elmod1, Syt4,	96	3021	14977	1.44598	1	0.990724	48.0291
GOTERM_BP_ALL	GO:0006810~transport	24	0.2034	0.0583012	Rab6b, Sh3gl2, App, Fads2, Sv2a, Rab14, Reep5, Hba-a1, Ywhaz, Atp6v1g1, Tubb5, Atp9a, Ywhae, Scamp5, Atp5h, Atp1b1, Cacng4, Rph3a, HMGB1, Clcn2, Atp11b, Elmod1, Syt4, Vamp2,	96	2613	14977	1.43293	1	0.998493	68.2633
GOTERM_BP_ALL	GO:0051234~establishment of localization	24	0.2034	0.0748623	Rab6b, Sh3gl2, App, Fads2, Sv2a, Rab14, Reep5, Hba-a1, Ywhaz, Atp6v1g1, Tubb5, Atp9a, Ywhae, Scamp5, Atp5h, Atp1b1, Cacng4, Rph3a, HMGB1, Clcn2, Atp11b, Elmod1, Syt4, Vamp2,	96	2685	14977	1.39451	1	0.998938	77.3881
Functional Group 12	Median: 0.04056909486718839	Geo: 0.05378764789223433	Mtap1b, App, Foxg1, Hprt1, Ttl, Mapt, Nav1, Ube2e3, Bai1, Gucy1a3, Eif4g2, Prdx2,
Category	Term	Count	%	PValue	Genes	List Total	Pop Hits	Pop Total	Fold Enrichment	Bonferroni	Benjamini	FDR
GOTERM_BP_ALL	GO:0031175~neurite development	6	0.0508	0.0114436	Mtap1b, App, Foxg1, Hprt1, Ttl, Mapt,	96	213	14977	4.39466	1	0.981386	19.7403
GOTERM_BP_ALL	GO:0048666~neuron development	6	0.0508	0.0183051	Mtap1b, App, Foxg1, Hprt1, Ttl, Mapt,	96	240	14977	3.90026	1	0.984555	29.7408
GOTERM_BP_ALL	GO:0048699~generation of neurons	7	0.0593	0.0224364	Mtap1b, App, Foxg1, Hprt1, Ttl, Nav1, Mapt,	96	345	14977	3.16543	1	0.987267	35.1799
GOTERM_BP_ALL	GO:0048667~neuron morphogenesis during differentiation	5	0.0424	0.0280783	App, Foxg1, Hprt1, Ttl, Mapt,	96	181	14977	4.30968	1	0.990156	41.966
GOTERM_BP_ALL	GO:0048812~neurite morphogenesis	5	0.0424	0.0280783	App, Foxg1, Hprt1, Ttl, Mapt,	96	181	14977	4.30968	1	0.990156	41.966
GOTERM_BP_ALL	GO:0022008~neurogenesis	7	0.0593	0.0312774	Mtap1b, App, Foxg1, Hprt1, Ttl, Nav1, Mapt,	96	373	14977	2.92781	1	0.99103	45.5089
GOTERM_BP_ALL	GO:0048858~cell projection morphogenesis	6	0.0508	0.0405691	Mtap1b, App, Foxg1, Hprt1, Ttl, Mapt,	96	297	14977	3.15173	1	0.994724	54.6735
GOTERM_BP_ALL	GO:0032990~cell part morphogenesis	6	0.0508	0.0405691	Mtap1b, App, Foxg1, Hprt1, Ttl, Mapt,	96	297	14977	3.15173	1	0.994724	54.6735
GOTERM_BP_ALL	GO:0030030~cell projection organization and biogenesis	6	0.0508	0.0405691	Mtap1b, App, Foxg1, Hprt1, Ttl, Mapt,	96	297	14977	3.15173	1	0.994724	54.6735
GOTERM_BP_ALL	GO:0000904~cellular morphogenesis during differentiation	5	0.0424	0.0408069	App, Foxg1, Hprt1, Ttl, Mapt,	96	204	14977	3.82378	1	0.994202	54.8876
GOTERM_BP_ALL	GO:0030182~neuron differentiation	6	0.0508	0.044094	Mtap1b, App, Foxg1, Hprt1, Ttl, Mapt,	96	304	14977	3.07915	1	0.995682	57.7515
GOTERM_BP_ALL	GO:0007409~axonogenesis	4	0.0339	0.0936244	App, Foxg1, Ttl, Mapt,	96	170	14977	3.67083	1	0.999562	84.7128
GOTERM_BP_ALL	GO:0000902~cell morphogenesis	7	0.0593	0.12111	Ube2e3, Mtap1b, App, Foxg1, Hprt1, Ttl, Mapt,	96	531	14977	2.05663	1	0.999897	91.512
GOTERM_BP_ALL	GO:0032989~cellular structure morphogenesis	7	0.0593	0.12111	Ube2e3, Mtap1b, App, Foxg1, Hprt1, Ttl, Mapt,	96	531	14977	2.05663	1	0.999897	91.512
GOTERM_BP_ALL	GO:0009653~anatomical structure morphogenesis	9	0.0763	0.486914	Ube2e3, Mtap1b, App, Foxg1, Hprt1, Ttl, Bai1, Mapt, Gucy1a3,	96	1191	14977	1.17892	1	1	99.9997
GOTERM_BP_ALL	GO:0048468~cell development	9	0.0763	0.527178	Mtap1b, Eif4g2, App, Foxg1, Prdx2, Hprt1, Ttl, Nav1, Mapt,	96	1233	14977	1.13876	1	1	99.9999
Functional Group 13	Median: 0.0728532686221122	Geo: 0.06441162642830377	Atp6v1g1, Hprt1, Atp5h, Nme2,
Category	Term	Count	%	PValue	Genes	List Total	Pop Hits	Pop Total	Fold Enrichment	Bonferroni	Benjamini	FDR
GOTERM_BP_ALL	GO:0006164~purine nucleotide biosynthetic process	4	0.0339	0.0162714	Atp6v1g1, Hprt1, Atp5h, Nme2,	96	84	14977	7.42907	1	0.979176	26.9071
GOTERM_BP_ALL	GO:0006163~purine nucleotide metabolic process	4	0.0339	0.0224926	Atp6v1g1, Hprt1, Atp5h, Nme2,	96	95	14977	6.56886	1	0.985278	35.2511
GOTERM_BP_ALL	GO:0009145~purine nucleoside triphosphate biosynthetic process	3	0.0254	0.0605912	Atp6v1g1, Atp5h, Nme2,	96	63	14977	7.42907	1	0.998482	69.7059
GOTERM_BP_ALL	GO:0009206~purine ribonucleoside triphosphate biosynthetic process	3	0.0254	0.0605912	Atp6v1g1, Atp5h, Nme2,	96	63	14977	7.42907	1	0.998482	69.7059
GOTERM_BP_ALL	GO:0009201~ribonucleoside triphosphate biosynthetic process	3	0.0254	0.0622945	Atp6v1g1, Atp5h, Nme2,	96	64	14977	7.31299	1	0.998375	70.7383
GOTERM_BP_ALL	GO:0009142~nucleoside triphosphate biosynthetic process	3	0.0254	0.0675007	Atp6v1g1, Atp5h, Nme2,	96	67	14977	6.98554	1	0.998793	73.6911
GOTERM_BP_ALL	GO:0009205~purine ribonucleoside triphosphate metabolic process	3	0.0254	0.0710492	Atp6v1g1, Atp5h, Nme2,	96	69	14977	6.78306	1	0.998922	75.5394
GOTERM_BP_ALL	GO:0009144~purine nucleoside triphosphate metabolic process	3	0.0254	0.0746574	Atp6v1g1, Atp5h, Nme2,	96	71	14977	6.59199	1	0.999037	77.2922
GOTERM_BP_ALL	GO:0009199~ribonucleoside triphosphate metabolic process	3	0.0254	0.0746574	Atp6v1g1, Atp5h, Nme2,	96	71	14977	6.59199	1	0.999037	77.2922
GOTERM_BP_ALL	GO:0009152~purine ribonucleotide biosynthetic process	3	0.0254	0.0839257	Atp6v1g1, Atp5h, Nme2,	96	76	14977	6.15831	1	0.999351	81.2654
GOTERM_BP_ALL	GO:0009141~nucleoside triphosphate metabolic process	3	0.0254	0.0935238	Atp6v1g1, Atp5h, Nme2,	96	81	14977	5.77816	1	0.999608	84.6804
GOTERM_BP_ALL	GO:0009260~ribonucleotide biosynthetic process	3	0.0254	0.0974488	Atp6v1g1, Atp5h, Nme2,	96	83	14977	5.63893	1	0.999554	85.8992
GOTERM_BP_ALL	GO:0009150~purine ribonucleotide metabolic process	3	0.0254	0.10142	Atp6v1g1, Atp5h, Nme2,	96	85	14977	5.50625	1	0.999641	87.0386
GOTERM_BP_ALL	GO:0009259~ribonucleotide metabolic process	3	0.0254	0.121909	Atp6v1g1, Atp5h, Nme2,	96	95	14977	4.92664	1	0.999861	91.6582
Functional Group 14	Median: 0.030927529675645493	Geo: 0.06964817339975342	App, Hprt1, Sv2a, Cacng4, Rph3a, Syt4, Vamp2, Gnb1, Gucy1a3,
Category	Term	Count	%	PValue	Genes	List Total	Pop Hits	Pop Total	Fold Enrichment	Bonferroni	Benjamini	FDR
GOTERM_BP_ALL	GO:0019226~transmission of nerve impulse	7	0.0593	0.00554582	App, Hprt1, Sv2a, Cacng4, Rph3a, Syt4, Vamp2,	96	254	14977	4.2995	1	0.983834	10.0803
GOTERM_BP_ALL	GO:0007268~synaptic transmission	6	0.0508	0.0110191	App, Hprt1, Sv2a, Rph3a, Syt4, Vamp2,	96	211	14977	4.43632	1	0.988029	19.0793
GOTERM_BP_ALL	GO:0007267~cell-cell signaling	7	0.0593	0.0309275	App, Hprt1, Sv2a, Cacng4, Rph3a, Syt4, Vamp2,	96	372	14977	2.93568	1	0.991749	45.1317
GOTERM_BP_ALL	GO:0003008~system process	9	0.0763	0.92579	App, Hprt1, Sv2a, Cacng4, Gnb1, Rph3a, Syt4, Gucy1a3, Vamp2,	96	1894	14977	0.741338	1	1	100
GOTERM_BP_ALL	GO:0050877~neurological system process	8	0.0678	0.936652	App, Hprt1, Sv2a, Cacng4, Gnb1, Rph3a, Syt4, Vamp2,	96	1745	14977	0.715234	1	1	100
