# Supplementary material for: Molecular networks involved in mouse cerebral corticogenesis and spatio-temporal regulation of Sox4 and Sox11 novel antisense transcripts revealed by transcriptome profiling
Source: Genome Biol. 2009 Oct 2;10(10):R104. doi: 10.1186/gb-2009-10-10-r104 (PMC2784319; doi:10.1186/gb-2009-10-10-r104)
Supplement: Additional data file 4 — RT-qPCR validation of DETs based on multiple comparisons between two developmental stages (E versus Ad, PN1.5 versus Ad and E15.5 versus PN1.5). [file gb-2009-10-10-r104-S4.XLS]

## Sheet: qRT-PCR - EvPN1.5vAd
Additional data file 4:
RT-qPCR validation of DETs based on multiple comparisons between two developmental stages (E vs. Ad, PN1.5 vs. Ad and E15.5 vs. PN1.5)
Note 1: Any fold changes/enrichments less than 1 are presented in "negative fold changes/enrichements" format.
Note 2: Adjusted p values were based on empirical bayesian moderated t-test with BH correction.
Note 3: Grey background denotes disagreement between RT-qPCR and SAGE analyses
RT-qPCR results for EvAd cerebral cortex analysis (based on canonical/reference gene)
SAGE tag	Refseq accession	Gene ID	E15.5/100,000 tags (SAGE)	E17.5/100,000 tags (SAGE)	Adult/100,000 tags (SAGE)	Fold-enrichment in adult/E15.5 (SAGE)	Fold-enrichment in adult/E17.5 (SAGE)	Fold-enrichment in adult/E15.5 (RT-qPCR)	Adjusted p value (RT-qPCR)	Fold-enrichment in adult/E17.5 (RT-qPCR)	Adjusted p value (RT-qPCR)	Specificity
gcttccccacccccctt	NM_177407	calcium/calmodulin-dependent protein kinase II alpha, Camk2a	0	0	44.65	Adult specific	Adult specific	111.59	1.16239e-13	54.74	5.9e-13	Adult
ggatatgtggtgtgtac	NM_007913	early growth response 1, Egr1	0	0	28.66	Adult specific	Adult specific	108.47	1.22239e-10	38.93	2.74e-09	Adult
aaattattgggaaatcc	NM_011123	proteolipid protein (myelin) 1, Plp1	3.15	0	90.63	28.7714	Adult specific	103.15	5.15816e-12	89.13	8.2e-12	Adult
gtatttgcaaaaaaaaa	NM_025451	calcium/calmodulin-dependent protein kinase II inhibitor 1, Camk2n1	1.58	1.84	109.96	69.5949	59.7609	40.08	1.82752e-13	21.46	1.77011e-12	Adult
gcttcatctccagggag	NM_009964	crystallin, alpha B, Cryab	0	0.92	10.66	Adult specific	11.587	30.47	1.07e-10	20.58	6.73e-10	Adult
ttaccatactgggttgg	NM_022029	neurogranin, Nrgn	1.58	4.6	38.98	24.6709	8.47391	43.67	9.29594e-10	17	8.43061e-09	Adult
cctcatttcccctgttc	BQ176089	EST form adult C57BL/6 subfornical organ and postrema tissues	0	0	8.33	Adult specific	Adult specific	23.01	2.98e-08	8.91	1.66e-06	Adult
acccggctagtagtgaa	NM_011129	septin 4, Sept4	0.79	0.92	14.99	18.9747	16.2935	22.38	6.5e-12	12.96	9.51e-11	Adult
ctcattataatcaagaa	CD802535	EST from 27-32 days C57BL/6 hippocampus tissue	0	0.92	8.33	Adult specific	9.05435	22.03	6.5e-12	13.25	9.27e-11	Adult
aataaagccaatctgac	NM_033610	synuclein, beta, Sncb	2.36	6.44	49.31	20.8941	7.65683	18.2	6.28e-08	15.83	1.18e-08	Adult
gcttttgttaccatctc	NM_030689	neuronal pentraxin receptor, Nptxr	3.15	4.6	56.31	17.8762	12.2413	15.02	3.29e-11	10.93	2.09e-10	Adult
tccctcccttagtatcc	NM_144828	protein phosphatase 1, regulatory (inhibitor) subunit 1B, Ppp1r1b	0	0	21.66	Adult specific	Adult specific	10.47	1.82e-08	6.88	1.64e-07	Adult
gccccttcttcattggc	NM_010358	glutathione S-transferase, mu 1, Gstm1	0	0	10	Adult specific	Adult specific	9.87	7e-11	5.58	2.08e-09	Adult
tgactagcgtgacctgt	NM_007694	chromogranin B, Chgb	4.73	4.6	28.99	6.12896	6.30217	9.43	2.07e-10	7.22	1.17e-09	Adult
atttcttttctggatgg	NM_010585	inositol 1,4,5-triphosphate receptor 1, Itpr1	0.79	1.84	11.33	14.3418	6.15761	9.29	5.08e-10	6.12	7.92e-09	Adult
actttgagattgtacct	NM_009062	regulator of G-protein signaling 4, Rgs4	1.58	0.92	19.33	12.2342	21.0109	8.84	2.52e-09	5.32	6.14e-08	Adult
aataattagccttaggt	AK139402	Mus musculus 10 days neonate cortex cDNA	0	0	16.99	Adult specific	Adult specific	8.28	4.84e-08	7.55	8.56e-08	Adult
ctagacagaggcattat	NM_019634	tetraspanin 7, Tspan7	0.79	1.84	10.33	13.0759	5.61413	7.99	9.31e-11	5.38	1.17e-09	Adult
tgtatacacacacgggt	NM_007547	signal-regulatory protein alpha, Sirpa	0	0	18.66	Adult specific	Adult specific	7.18	3.71e-09	4.63	7.29e-08	Adult
tgacaagacactgtggc	AU258168	EST from mouse brain	0	0	10.66	Adult specific	Adult specific	6.49	1.37e-07	4.58	1.47e-06	Adult
cttacctcaggtttcct	NM_008913	protein phosphatase 3, catalytic subunit, alpha isoform, Ppp3ca	0	1.84	10	Adult specific	5.43478	5.48	3.51e-08	3.45	1.3e-06	Adult
atagctttctacacact	NM_007471	amyloid beta (A4) precursor protein, App	19.69	28.53	78.3	3.97664	2.74448	4.56	4.18e-09	3.49	4.97e-08	Adult
tttcagcagtgttggct	NM_013556	hypoxanthine guanine phosphoribosyl transferase 1, Hprt1	4.73	3.68	32.65	6.90275	8.87228	3.45	1.71e-07	2.85	1.28e-06	Adult
aggtatgtacaaagttt	NM_016886	glutamate receptor, ionotropic, AMPA3 (alpha 3), Gria3	3.15	1.84	15.66	4.97143	8.51087	3.4	2.65e-06	1.81	0.00268334	Adult
tccaacttgtaactata	NM_009790	calmodulin 1, Calm1	5.51	7.36	23.32	4.2323	3.16848	3.24	6.38e-08	2.27	3.92e-06	Adult
cctcagcctggggtaga	NM_009983	cathepsin D, Ctsd	8.66	14.72	29.99	3.46305	2.03736	3.22	2.94e-07	3.84	7.05e-08	Adult
gcttcgtccacacagcg	NM_010777	myelin basic protein, Mbp	0.79	0.92	159.94	202.456	173.848	3.19	1.92e-07	2.05	3.94e-05	Adult
tattaaatgtgcttttt	NM_080555	phosphatidic acid phosphatase type 2B, Ppap2b	3.15	7.36	17.99	5.71111	2.44429	3.02	1.96e-06	2.76	5.37e-06	Adult
cttatcctcacctcagc	NC_005089	NADH dehydrogenase 6, mitochondrial, mt-ND6	0	0	19.66	Adult specific	Adult specific	2.65	6.99e-06	2.13	9.73e-05	Adult
caaacctccaaaaacca	AK140219	Mus musculus adult male corpora quadrigemina cDNA	27.56	43.25	805.35	29.2217	18.6208	2.63	1.04e-05	2.03	0.000247234	Adult
agtggctaattaggtgt	NM_009900	chloride channel 2, Clcn2	1.58	5.52	22.99	14.5506	4.16486	2.23	0.00038316	2.18	0.000505044	Adult
ttccgtgaaccaaaact	AK154943	Mus musculus NOD-derived CD11c +ve dendritic cells cDNA	7.09	9.2	36.99	5.21721	4.02065	1.76	0.00318797	1.35 (NS)	0.086289	Adult
ccagtacctgaaaaaaa	NM_008453	Kruppel-like factor 3 (basic), Klf3	0	17.48	0.33	Adult specific	-52.9697	-1.47	0.0647377	-1.27 (NS)	0.241781	Adult
aagaaaacatttaaata	NM_012010	eukaryotic translation initiation factor 2, subunit 3, structural gene X-linked, Eif2s3x	10.24	13.8	1.33	-7.69925	-10.3759	-1.72	0.0035006	-1.74	0.00320015	Adult
caccctgtgggagctca	NM_172656	amyotrophic lateral sclerosis 2 (juvenile) chromosome region, candidate 2 (human), Als2cr2	11.03	12.88	1	-11.03	-12.88	-1.75	0.00214338	-2.48	2.81e-05	Embryonic
cctccatcctttatact	NM_009536	tyrosine 3-monooxygenase/tryptophan 5-monooxygenase activation protein, epsilon polypeptide, Ywhae	24.41	19.32	7.66	-3.18668	-2.52219	-1.82	0.00127294	-2.66	1.41e-05	Embryonic
tgtgcttccctgtctta	NM_008683	neural precursor cell expressed, developmentally down-regulated gene 8, Nedd8	34.65	61.65	7.33	-4.72715	-8.41064	-1.83	7.59e-05	-1.86	5.63e-05	Embryonic
ctcctgaaggcatagtt	NM_009454	ubiquitin-conjugating enzyme E2E 3, UBC4/5 homolog (yeast), Ube2e3	16.54	22.09	4	-4.135	-5.5225	-2.51	1.81e-06	-3.22	1.28e-07	Embryonic
gtgaaactaaaaaaaaa	NM_009094	ribosomal protein S4, X-linked, Rps4x	139.4	255.82	13.33	-10.4576	-19.1913	-2.76	1.76e-06	-3.35	2.63e-07	Embryonic
aatgtttctgctttaca	NM_011045	proliferating cell nuclear antigen, Pcna	18.9	11.04	1.33	-14.2105	-8.30075	-3.09	6.28e-08	-2.62	4e-07	Embryonic
cgtggatccctctgtca	NM_009876	cyclin-dependent kinase inhibitor 1C (P57), Cdkn1c	22.84	11.96	1.67	-13.6766	-7.16168	-3.39	0.00112717	-3.3	0.00135917	Embryonic
cctttgtgacagtggcc	NM_025635	ZW10 interactor, Zwint	13.39	11.04	97.63	7.29126	8.8433	-3.47	9.38e-06	-4.8	8.4e-07	Embryonic
gaagccagtgggccatc	NM_001033273	RIKEN cDNA 5031439G07 gene, 5031439G07Rik	9.45	10.12	1	-9.1	-10	-4.13452	4.02e-07	-3.6533	1.28e-06	Embryonic
gctgtgggtcgctgtgg	NM_010561	interleukin enhancer binding factor 3, Ilf3	0	0	13.99	Adult specific	Adult specific	-4.15	6.84-E08	-2.97	1.48e-06	Embryonic
acccctgaccccttgtt	NM_016707	B-cell CLL/lymphoma 11A (zinc finger protein), Bcl11a	23.63	16.56	3	-7.87667	-5.52	-4.42	3.76e-08	-4.78	2.61e-08	Embryonic
cggtgtcccccacctcc	NM_012015	H2A histone family, member Y, H2afy	7.09	9.2	0.33	-21.4848	-27.8788	-4.62	1.4e-08	-3.7	8.18e-08	Embryonic
cagttgcaataaaaata	NM_010894	neurogenic differentiation 1, Neurod1	12.6	8.28	1.67	-7.54491	-4.95808	-5.62	2.7e-08	-5.1	5.93e-08	Embryonic
aagtttgcaagtctcca	NM_008538	myristoylated alanine rich protein kinase C substrate, Marcks	33.08	15.64	1.33	-24.8722	-11.7594	-5.72	3.26255e-100	-5.56	4.62682e-97	Embryonic
ttgctggcttttataaa	NM_053104	RNA binding motif protein 9, Rbm9	24.41	31.29	4	-6.1025	-7.8225	-6.5	2.7e-08	-5.97	5.22e-08	Embryonic
ggttttgtttgtttgac	NM_019653	WD repeat and SOCS box-containing 1, Wsb1	7.88	11.96	1	-7.88	-11.96	-6.54	3.76e-08	-7	3.12e-08	Embryonic
tatattgattgtggcaa	NM_007569	B-cell translocation gene 1, anti-proliferative, Btg1	10.24	11.04	0.67	-15.2836	-16.4776	-6.93	1.72e-10	-5.58	9.31e-10	Embryonic
taagaaacct	NM_019413	roundabout homolog 1 (Drosophila), Robo1	9.45	5.52	0.33	-28.6364	-16.7273	-8.23	1.72e-08	-11.35	3.4e-09	Embryonic
gctttgactgttctctt	AA122503	EST from M2 cells of skin melanoma	22.84	24.85	1.33	-17.1729	-18.6842	-9.88	1.17e-07	-10.15	1.13e-07	Embryonic
tggagcgttggctgtat	NM_009870	cyclin-dependent kinase 4, Cdk4	37.8	26.69	0.33	-114.545	-80.8788	-14.77	2.77e-11	-10	3.12e-08	Embryonic
ctttccctgccaatgta	NM_013834	secreted frizzled-related protein 1, Sfrp1	5.51	11.96	0	Embryonic specific	Embryonic specific	-16.48	5.08e-10	-16.37	7.8e-10	Embryonic
tgcagctttctgttcaa	NM_007971	enhancer of zeste homolog 2 (Drosophila), Ezh2	21.26	11.04	2	-10.63	-5.52	-21.36	2.14e-10	-17.59	7.41e-10	Embryonic
cacgacaccccccaccc	NM_009559	zinc finger protein 57, Zfp57	30.72	42.33	1	-30.72	-42.33	-29.13	1.07e-10	-44.46	4.99e-11	Embryonic
tgtgtgaggtgttgtga	NM_010025	doublecortin, Dcx	59.07	78.22	1.33	-44.4135	-58.812	-73.76	1.46e-13	-91.1	1.48e-13	Embryonic
cagagtgtagtgtgttg	NM_009234	SRY-box containing gene 11, Sox11	9.45	13.8	0	Embryonic specific	Embryonic specific	-140.05	1.37763e-14	-120.35	2.14477e-14	Embryonic
RT-qPCR results for PN1.5vAd cerebral cortex analysis (based on canonical/reference gene)
SAGE tag	Accession	Gene/EST ID	PN1.5/100,000 tags (SAGE)	Adult/100,000 tags (SAGE)	Fold-enrichment in adult (SAGE)	Fold-enrichment in adult (RT-qPCR)	Adjusted p value (RT-qPCR)	Specificity
aaattattgggaaatcc	NM_011123	proteolipid protein (myelin) 1, Plp1	2.33	90.63	38.9	43.33	7.49e-11	Adult
tttcagcagtgttggct	NM_013556	hypoxanthine guanine phosphoribosyl transferase 1, Hprt1	4.67	32.65	6.99	2.26	2.28e-05	Adult
actcggagccaccagac	NM_009790	calmodulin 1, Calm1	25.66	117.29	4.57	1.83	0.0001	Adult
gcttcgtccacacagcg	NM_010777	myelin basic protein, Mbp	0	159.94	Adult specific	1.79	0.00031	Adult
tccccgtcat	NM_026106	down-regulator of transcription 1, Dr1	32.66	0	PN1.5 specific	-1.46	0.01377	PN1.5
gggaaactaagggagag	NM_172503	zinc finger, SWIM domain containing 4, Zswim4	14	0.33	-42.42	-1.96	0.00363	PN1.5
gaacgcaagttcagccc	NM_031404	actin-like 6B, Actl6b	25.66	4.66	-5.51	-2.26	0.0001	PN1.5
gtgaaactaaaaaaaaa	NM_009094	ribosomal protein S4, X-linked, Rps4x	62.98	13.33	-4.72	-2.27	2.25e-05	PN1.5
Nil	NM_009726	ATPase, Cu++ transporting, alpha polypeptide, Atp7a	Nil	Nil	Nil	-2.91	1.24e-05	PN1.5
agaagtgtttggagttt	NM_008253	high mobility group box 3, Hmgb3	20.99	1	-20.99	-3.53	4.88-e07	PN1.5
cctttgtgacagtggcc	NM_025635	ZW10 interactor, Zwint	20.99	97.63	4.65	-4.04	4.06e-06	PN1.5
acagtctatgttggagg	BQ177886 / NM_010487	C57BL/6 whole brain E15.5 (also known as embryonic lethal, abnormal vision, Drosophila-like 3 (Hu antigen C), Elavl3)	41.99	1	-41.99	-4.06	1.04e-07	PN1.5
gatacttggaatgacta	NM_007393	actin, beta, cytoplasmic, Actb	326.58	17.66	-18.49	-4.35	0.0001	PN1.5
ctggcttctt	NM_008538	myristoylated alanine rich protein kinase C substrate, Marcks	23.33	0	PN1.5 specific	-4.76	6.51636e-81	PN1.5
Nil	NM_025958	cullin-associated and neddylation-dissociated 2 (putative), Cand2	Nil	Nil	Nil	-5.62	1.53e-08	PN1.5
tggagcgttggctgtat	NM_009870	cyclin-dependent kinase 4, Cdk4	18.66	0.33	-56.55	-5.77	7.91e-09	PN1.5
gctttgactgttctctt	AA122503	EST from M2 cells of skin melanoma	16.33	1.33	-12.28	-11.12	1e-07	PN1.5
gggacctcgtggaagcc	NM_009238	SRY-box containing gene 4, Sox4	27.99	0.888333	-31.5084	-11.7373	1.34761e-07	PN1.5
ctcagtaatg	NM_007792	cysteine and glycine-rich protein 2, Csrp2	14	0	PN1.5 specific	-26.1	1.48e-11	PN1.5
cacgacaccccccaccc	NM_009559	zinc finger protein 57, Zfp57	16.33	1	-16.33	-32.74	1.6e-10	PN1.5
tgtgtgaggtgttgtga	NM_010025	doublecortin, Dcx	32.66	1.33	-24.56	-82.11	2.06e-13	PN1.5
RT-qPCR results for E15.5vPN1.5 cerebral cortex analysis (based on canonical/reference gene)
SAGE tag	Accession	Gene/EST ID	E15.5/100,000 tags (SAGE)	PN1.5/100,000 tags (SAGE)	Fold-enrichment in E15.5 (SAGE)	Fold-enrichment in PN1.5 (RT-qPCR)	Adjusted p value (RT-qPCR)	Specificity
atttctttggtgatttt	NM_010838	Microtubule-associated protein tau, Mapt	15.2533	83.98	5.50568	1.53143	0.0110945	PN1.5
gcactgttaacaagtgt	NM_009234	SRY-box containing gene 11, Sox11	25.2	11.66	0.462698	-3.32	1.13662e-06	E15.5
