# Supplementary material for: Molecular networks involved in mouse cerebral corticogenesis and spatio-temporal regulation of Sox4 and Sox11 novel antisense transcripts revealed by transcriptome profiling
Source: Genome Biol. 2009 Oct 2;10(10):R104. doi: 10.1186/gb-2009-10-10-r104 (PMC2784319; doi:10.1186/gb-2009-10-10-r104)
Supplement: Additional data file 5 — RT-qPCR validation of gene clusters based on hierarchical clustering analysis. [file gb-2009-10-10-r104-S5.XLS]

## Sheet: qRT-PCR - Hierarchical Clusters
Additional data file 5:
RT-qPCR validation of gene clusters based on hierarchical clustering analysis
Note 1: The fold enrichment in SAGE was calculated by using the formula (X+0.5)/(Y+0.5), where X and Y represent the normalized combined tag counts of groups that are being compared.
Note 2: Adjusted p values were based on empirical bayesian moderated t-test with BH correction.
Note 3: Sky-blue background denotes SAGE data.
Note 4: Yellow background denotes RT-qPCR data.
Note 5: Bold p values denote a particular comparison is significant at p<0.05 level.
RT-qPCR results for RvC analysis of E15.5 cerebral cortex quadrants
SAGE tag	Refseq accession	Gene ID	Cluster	Combined normalized tag counts (per 100,000)				Log2 normalized expression (against 3 housekeeping genes)					Fold-enrichment after normalized to E15.5 cerebral cortex (linear scale)
				E15.5 (SAGE)	E17.5 (SAGE)	PN1.5 (SAGE)	Adult (SAGE)	Normalized expression for E15.5 (RT-qPCR)	Normalized expression for E17.5 (RT-qPCR)	Normalized expression for PN1.5 (RT-qPCR)	Normalized expression for Adult (RT-qPCR)	Standard error of coefficient	Fold-enrichment in E17.5 (SAGE)	Fold-enrichment in EP1.5 (SAGE)	Fold-enrichment in Adult (SAGE)	Fold-enrichment in E17.5 (RT-qPCR)	Adjusted p value (RT-qPCR)	Fold-enrichment in PN1.5 (RT-qPCR)	Adjusted p value (RT-qPCR)	Fold-enrichment in Adult (RT-qPCR)	Adjusted p value (RT-qPCR)
caccctgtgggagctca	NM_172656	amyotrophic lateral sclerosis 2 (juvenile) chromosome region, candidate 2 (human), Als2cr2	1	11.03	12.88	7	1	2.12444	2.63348	2.86391	1.32098	0.151086	1.16045	0.650477	0.130095	1.4231	0.087456	1.66956	0.00789731	0.572972	0.00214338
tatattgattgtggcaa	NM_007569	B-cell translocation gene 1, anti-proliferative, Btg1	1	10.24	11.04	2.33	0.67	4.52429	4.21254	4.04201	1.73107	0.0716317	1.07449	0.263501	0.108939	0.805661	0.143203	0.715847	0.0153439	0.144264	1.72229e-10
cgtggatccctctgtca	NM_009876	cyclin-dependent kinase inhibitor 1C (P57), Cdkn1c	1	22.84	11.96	2.33	1.67	3.79667	3.76016	3.59404	2.03751	0.376955	0.533847	0.121251	0.0929734	0.975015	0.956011	0.868967	0.689306	0.295421	0.00112717
ctcagtaatg	NM_007792	cysteine and glycine-rich protein 2, Csrp2	1	13.39	7.36	0	1.67	4.10503	4.14567	4.04205	-0.663651	0.133114	0.565875	0.0359971	0.156228	1.02857	0.918754	0.95729	0.752222	0.0366847	6.50241e-12
tgcagctttctgttcaa	NM_007971	enhancer of zeste homolog 2 (Drosophila), Ezh2	1	21.26	11.04	7	2	4.75576	4.47595	3.59771	0.338983	0.200988	0.530331	0.344669	0.11489	0.823702	0.4231	0.448119	0.00126915	0.0468185	2.13558e-10
cggtgtcccccacctcc	NM_012015	H2A histone family, member Y, H2afy	1	7.09	9.2	4.67	0.33	2.5224	2.20147	1.29756	0.314565	0.107169	1.278	0.681159	0.109354	0.800553	0.181524	0.427844	5.02039e-05	0.216459	1.39989e-08
cagttgcaataaaaata	NM_010894	neurogenic differentiation 1, Neurod1	1	12.6	8.28	4.67	1.67	0.337935	0.197859	-0.478062	-2.15399	0.154357	0.670229	0.394656	0.165649	0.907471	0.668015	0.568016	0.00476923	0.177769	2.70091e-08
aatgtttctgctttaca	NM_011045	proliferating cell nuclear antigen, Pcna	1	18.9	11.04	4.67	1.33	2.00927	1.77444	1.20335	0.382786	0.0606086	0.594845	0.266495	0.0943299	0.849787	0.243476	0.571996	0.000436517	0.323876	6.28315e-08
gaagccagtgggccatc	NM_001033273	RIKEN cDNA 5031439G07 gene, 5031439G07Rik	1	9.45	10.12	4.67	1	-0.0390866	-0.217605	-1.22826	-2.08681	0.168136	1.06734	0.519598	0.150754	0.88361	0.593946	0.438555	0.00045048	0.241866	4.02351e-07
taagaaacct	NM_019413	roundabout homolog 1 (Drosophila), Robo1	1	9.45	5.52	2.33	0.33	3.55691	4.02008	3.17202	0.515867	0.196584	0.605025	0.284422	0.0834171	1.37856	0.174296	0.765837	0.187515	0.121494	1.72e-08
ctttccctgccaatgta	NM_013834	secreted frizzled-related protein 1, Sfrp1	1	5.51	11.96	2.33	0	4.24889	4.23923	3.49975	0.206064	0.19655	2.07321	0.470882	0.0831947	0.993325	0.969498	0.594959	0.0168247	0.0606719	5.08355e-10
cagagtgtagtgtgttg	NM_009234	SRY-box containing gene 11, Sox11	1	18.3067	32.51	2.33	0.328333	6.75634	6.53757	5.43609	-0.373464	0.137055	1.75523	0.150479	0.0440447	0.859298	0.459442	0.400465	2.63119e-05	0.00714026	1.37763e-14
ggttttgtttgtttgac	NM_019653	WD repeat and SOCS box-containing 1, Wsb1	1	7.88	11.96	9.33	1	3.01079	3.10957	2.13925	0.302336	0.186142	1.48687	1.17303	0.178998	1.07087	0.761909	0.546564	0.00662967	0.152993	3.76406e-08
gaacgcaagttcagccc	NM_031404	actin-like 6B, Actl6b	2	11.03	1.84	25.66	4.66	1.62204	1.97371	1.71089	0.532049	0.153485	0.202949	2.26886	0.447528	1.27603	0.215241	1.06352	0.726309	0.469764	0.000186522
Nil	NM_009726	ATPase, Cu++ transporting, alpha polypeptide, Atp7a	2	Nil	Nil	Nil	Nil	3.0221	3.28901	2.82897	1.28892	0.166386	#VALUE!	#VALUE!	#VALUE!	1.20323	0.376414	0.87471	0.484029	0.300789	2.41176e-06
tccaacttgtaactata	NM_009790	calmodulin 1, Calm1	2	5.51	7.36	4.67	23.32	-0.769539	-0.257234	0.0492916	0.924533	0.0747309	1.30782	0.860233	3.96339	1.42633	0.0297352	1.76398	0.000519625	3.23569	6.3847e-08
agtggctaattaggtgt	NM_009900	chloride channel 2, Clcn2	2	1.58	5.52	2.33	22.99	0.151595	0.184562	0.891463	1.30649	0.19117	2.89423	1.36058	11.2933	1.02311	0.94128	1.67002	0.0165281	2.22668	0.000383159
tgactagcgtgacctgt	NM_007694	chromogranin B, Chgb	2	4.73	4.6	4.67	28.99	-3.88004	-3.49397	-2.56433	-0.642911	0.116758	0.975143	0.988528	5.63862	1.30683	0.126237	2.48925	3.77079e-05	9.42917	2.06725e-10
agaagtgtttggagttt	NM_008253	high mobility group box 3, Hmgb3	2	16.54	11.96	20.99	1	3.77213	3.63551	3.83975	2.02043	0.133013	0.731221	1.26115	0.0880282	0.909645	0.650528	1.04798	0.743879	0.296952	5.13249e-07
tttcagcagtgttggct	NM_013556	hypoxanthine guanine phosphoribosyl transferase 1, Hprt1	2	4.73	3.68	4.67	32.65	-1.08701	-0.813757	-0.474381	0.69865	0.112773	0.799235	0.988528	6.33843	1.20853	0.254151	1.52904	0.00981529	3.44775	1.70915e-07
tccccgtcat	NM_026106	down-regulator of transcription 1 , Dr1	3	1.58	0.92	32.66	0	1.50613	1.3192	1.2784	0.730681	0.122401	0.682692	15.9423	0.240385	0.87847	0.471261	0.853976	0.305771	0.584205	0.00121587
gggaaactaagggagag	NM_172503	zinc finger, SWIM domain containing 4, Zswim4	3	0.79	0	14	0.33	2.0056	1.28382	1.59835	0.62551	0.220398	0.387597	11.2403	0.643411	0.606348	0.064807	0.754058	0.197237	0.384195	0.000195084
aataattagccttaggt	AK139402	AK139402	4	0	0	0	16.99	-2.98472	-2.85269	-0.963651	0.0641961	0.226313	1	1	34.98	1.09584	0.729833	4.05885	3.19689e-05	8.2759	4.84418e-08
cctcatttcccctgttc	BQ176089	BQ176089	4	0	0	0	8.33	-3.23937	-1.8707	-0.983754	1.28464	0.345324	1	1	17.66	2.58232	0.0205404	4.77538	0.000220323	23.0072	2.98318e-08
ctcattataatcaagaa	CD802535	CD802535	4	0	0.92	0	8.33	-3.92623	-3.19242	-2.44214	0.535362	0.119816	2.84	1	17.66	1.66303	0.0139423	2.7974	1.92183e-05	22.033	6.50241e-12
gcttcatctccagggag	NM_009964	crystallin, alpha B, Cryab	4	0	0.92	0	10.66	-4.74731	-4.18128	-1.25283	0.18189	0.212403	2.84	1	22.32	1.48044	0.117617	11.2704	1.48049e-07	30.4674	1.06685e-10
ggatatgtggtgtgtac	NM_007913	early growth response 1, Egr1	4	0	0.92	0	28.66	-1.55927	-0.0810247	0.863542	5.20193	0.321018	2.84	1	58.32	2.7861	0.0139423	5.36215	6.54053e-05	108.474	1.22239e-10
aggtatgtacaaagttt	NM_016886	glutamate receptor, ionotropic, AMPA3 (alpha 3) , Gria3	4	3.15	1.84	0	15.66	0.146868	1.05942	0.864535	1.91362	0.174064	0.641096	0.136986	4.4274	1.88238	0.0139423	1.64452	0.0145897	3.40287	2.64696e-06
atttcttttctggatgg	NM_010585	inositol 1,4,5-triphosphate receptor 1, Itpr1	4	0.79	1.84	0	11.33	-3.02835	-2.42568	-2.0953	0.18777	0.136223	1.81395	0.387597	9.17054	1.51852	0.0359542	1.90931	0.00105767	9.29282	5.08355e-10
gcttcgtccacacagcg	NM_010777	myelin basic protein, Mbp	4	0.79	0.92	0	159.94	-0.907762	-0.271033	-0.076611	0.766501	0.0988673	1.10078	0.387597	124.372	1.5548	0.0162677	1.7791	0.000918048	3.19156	1.91977e-07
tattaaatgtgcttttt	NM_080555	phosphatidic acid phosphatase type 2B, Ppap2b	4	3.15	7.36	0	17.99	-1.20522	-1.07493	-0.939005	0.388885	0.139392	2.15342	0.136986	5.06575	1.09452	0.668015	1.20265	0.260328	3.01908	1.96257e-06
ccctgcagctcaaaaaa	NM_008913	protein phosphatase 3, catalytic subunit, alpha isoform, Ppp3ca	4	3.94	1.84	0	11	-0.681618	-0.013354	0.194238	1.77242	0.156931	0.527027	0.112613	2.59009	1.58916	0.0348464	1.8351	0.00317001	5.47947	3.50562e-08
acccggctagtagtgaa	NM_011129	septin 4, Sept4	4	0.79	0.92	0	14.99	-4.20014	-3.41191	-3.05476	0.284161	0.120965	1.10078	0.387597	12.0078	1.72696	0.0139423	2.21204	0.000133374	22.3825	6.50241e-12
ctagacagaggcattat	NM_019634	tetraspanin 7, Tspan7	4	0.79	1.84	0	10.33	-2.98394	-2.41356	-2.08213	0.0139552	0.0727063	1.81395	0.387597	8.39535	1.48491	0.0168457	1.8684	0.000220323	7.98832	9.30925e-11
gatacttggaatgacta	NM_007393	actin, beta, cytoplasmic, Actb	5	238.63	129.75	326.58	17.66	5.2309	5.17267	6.05783	3.93758	0.336918	0.544683	1.36779	0.075942	0.960443	0.93945	1.77391	0.0789531	0.408012	0.00493508
Nil	NM_025958	cullin-associated and neddylation-dissociated 2 (putative), Cand2	5	Nil	Nil	Nil	Nil	6.6907	6.16511	5.89189	3.40022	0.131383	#VALUE!	#VALUE!	#VALUE!	0.694671	0.0641637	0.574823	0.00312325	0.102203	3.19823e-10
gtgaaactaaaaaaaaa	NM_009094	ribosomal protein S4, X-linked, Rps4x	5	139.4	255.82	62.98	13.33	1.6573	1.93639	1.37537	0.19265	0.114052	1.83217	0.453753	0.0988563	1.21342	0.249134	0.822488	0.187515	0.362322	1.75974e-06
ttggtgaaggaaaaaac	NM_021278	thymosin, beta 4, X chromosome, Tmsb4x	5	350.47	283.43	277.59	141.61	-1.01951	-0.396972	-0.540323	-0.130641	0.25525	0.808987	0.792347	0.404906	1.53958	0.132609	1.39395	0.182487	1.85172	0.0120108
gctttgactgttctctt	AA122503	AA122503	6	22.84	24.85	16.33	1.33	2.45598	2.49431	2.62643	-0.848504	0.277087	1.08612	0.72108	0.0784062	1.02692	0.942511	1.12542	0.67462	0.101217	1.16976e-07
acagtctatgttggagg	BQ177886 / NM_010487	C57BL/6 whole brain E15.5 (also known as embryonic lethal, abnormal vision, Drosophila-like 3 (Hu antigen C), Elavl3)	6	18.9	21.16	41.99	1	0.377056	0.787065	0.717858	-1.30323	0.124987	1.11649	2.19021	0.0773196	1.32869	0.117617	1.26646	0.131005	0.31202	5.71055e-07
tggagcgttggctgtat	NM_009870	cyclin-dependent kinase 4, Cdk4	6	37.8	26.69	18.66	0.33	4.26126	3.69827	2.90507	0.376827	0.113314	0.709922	0.500261	0.021671	0.676896	0.0348464	0.390612	2.96475e-05	0.0677124	2.7676e-11
tgtgtgaggtgttgtga	NM_010025	doublecortin , Dcx	6	59.07	78.22	32.66	1.33	7.76329	8.06784	7.91803	1.55847	0.112394	1.32147	0.556656	0.0307202	1.23504	0.210791	1.11323	0.484199	0.0135571	1.4597e-13
aagtttgcaagtctcca	NM_008538	myristoylated alanine rich protein kinase C substrate, Marcks	6	32.7233	12.605	18.66	1.21667	1.42495	1.38449	1.33739	-1.09051	0.0608065	0.394452	0.576703	0.0516705	0.972341	0.94745	0.941112	0.687578	0.174892	3.26255e-100
gggacctcgtggaagcc	NM_009238	SRY-box containing gene 4, Sox4	6	69.1067	30.95	27.99	0.888333	5.10891	4.29203	3.21332	-0.339712	0.32092	0.451825	0.4093	0.0199454	0.567669	0.098048	0.268763	0.000209642	0.0228982	4.97539e-10
cacgacaccccccaccc	NM_009559	zinc finger protein 57, Zfp57	6	30.72	42.33	16.33	1	4.86745	5.47753	5.03598	0.0030925	0.206926	1.37188	0.539078	0.0480461	1.52634	0.0926028	1.12392	0.597991	0.0343307	1.06685e-10
atagctttctacacact	NM_007471	amyloid beta (A4) precursor protein, App	7	19.69	28.53	41.99	78.3	0.336641	0.722757	0.910846	2.52608	0.0793209	1.43784	2.10451	3.90292	1.30687	0.087456	1.48886	0.0070874	4.56129	4.17961e-09
acccctgaccccttgtt	NM_016707	B-cell CLL/lymphoma 11A (zinc finger protein), Bcl11a	7	23.63	16.56	7	3	4.43283	4.54809	3.97568	2.2898	0.124474	0.707004	0.310816	0.145048	1.08316	0.669045	0.728422	0.0503456	0.226403	3.76406e-08
cctcagcctggggtaga	NM_009983	cathepsin D, Ctsd	7	8.66	14.72	14	29.99	-1.12541	-1.3798	-0.79252	0.561613	0.11029	1.66157	1.58297	3.3286	0.83834	0.288803	1.25953	0.121808	3.21992	2.93777e-07
atttctttggtgatttt	NM_010838	microtubule-associated protein tau, Mapt	7	14.96	38.65	83.98	7.66	6.19843	6.6246	6.81331	4.3586	0.120573	2.53234	5.46442	0.527814	1.34366	0.104581	1.53143	0.0110945	0.279356	1.70915e-07
tgtgcttccctgtctta	NM_008683	neural precursor cell expressed, developmentally down-regulated gene 8, Nedd8	7	34.65	61.65	4.67	7.33	1.14796	1.17688	1.22881	0.279083	0.0680109	1.76814	0.147084	0.22276	1.02025	0.922675	1.05764	0.67462	0.547572	7.59447e-05
ttgctggcttttataaa	NM_053104	RNA binding motif protein 9, Rbm9	7	24.41	31.29	11.66	4	4.42445	4.30235	3.78703	1.72408	0.175373	1.27619	0.488157	0.18065	0.918844	0.719403	0.64286	0.02616	0.153853	2.70091e-08
cctccatcctttatact	NM_009536	tyrosine 3-monooxygenase/tryptophan 5-monooxygenase activation protein, epsilon polypeptide, Ywhae	7	24.41	19.32	16.33	7.66	2.32286	2.86687	2.40507	1.458	0.152532	0.795664	0.675632	0.327579	1.45801	0.0749139	1.05864	0.732459	0.549098	0.00127294
ctcctgaaggcatagtt	NM_009454	ubiquitin-conjugating enzyme E2E 3, UBC4/5 homolog (yeast), Ube2e3	7	16.54	22.09	7	4	1.45347	1.81278	1.96071	0.125228	0.0891922	1.3257	0.440141	0.264085	1.28281	0.117617	1.42133	0.0160011	0.398253	1.80833e-06
tgacaagacactgtggc	AU258168	AU258168	8	0	0	4.67	10.66	-2.77135	-2.26999	-1.92052	-0.0731091	0.217998	1	10.34	22.32	1.41554	0.174296	1.80353	0.0137361	6.49008	1.37261e-07
gcttccccacccccctt	NM_177407	calcium/calmodulin-dependent protein kinase II alpha, Camk2a	8	0	0	2.33	44.65	-3.45251	-2.42504	-1.62605	3.34961	0.119352	1	5.66	90.3	2.03845	0.00268618	3.54665	2.42249e-06	111.594	1.16239e-13
gtatttgcaaaaaaaaa,gtatttgcaaaaaaata,gtatttgcaaaaaaatc,gtatttgcaaaaaaatg,gtatttgcaaaaaaatt,gtatttgcaaaaaagtg,gtatttgcaaaaaatgc,gtatttgcaaaaagatg,gtatttgcaaagaaatg	NM_025451	calcium/calmodulin-dependent protein kinase II inhibitor 1, Camk2n1	8	1.61667	0	4.67	108.327	-4.20871	-3.30716	-2.68722	1.11627	0.124583	0.23622	2.44252	51.4142	1.86807	0.00367665	2.87086	5.30338e-06	40.0845	1.82752e-13
gccccttcttcattggc	NM_010358	glutathione S-transferase, mu 1, Gstm1	8	0	0	4.67	10	-2.07057	-1.24682	-0.954389	1.23312	0.09245	1	10.34	21	1.77	0.0056417	2.16772	6.54053e-05	9.87434	7.00042e-11
cttatcctcacctcagc	NC_005089 (AK138272)	NADH dehydrogenase 6, mitochondrial, mt-ND6	8	0	0	2.33	19.66	-2.28987	-1.97735	-1.29022	-0.883281	0.136773	1	5.66	40.32	1.24187	0.243476	1.99951	0.000678775	2.65109	6.98667e-06
tccctcccttagtatcc	NM_144828	protein phosphatase 1, regulatory (inhibitor) subunit 1B, Ppp1r1b	8	0	0	2.33	21.66	2.51248	3.11783	2.6143	5.9001	0.230049	1	5.66	44.32	1.52135	0.117617	1.07312	0.738584	10.4658	1.81875e-08
cttacctcaggtttcct	NM_008913	protein phosphatase 3, catalytic subunit, alpha isoform, Ppp3ca	8	0	1.84	2.33	10	-0.681618	-0.013354	0.194238	1.77242	0.156931	4.68	5.66	21	1.58916	0.0348464	1.8351	0.00317001	5.47947	3.50562e-08
aaattattgggaaatcc	NM_011123	proteolipid protein (myelin) 1, Plp1	8	3.15	0	2.33	90.63	-5.58613	-5.37536	-4.33497	1.10245	0.208776	0.136986	0.775342	24.9671	1.1573	0.592369	2.38032	0.000918048	103.148	5.15816e-12
actttgagattgtacct	NM_009062	regulator of G-protein signaling 4, Rgs4	8	1.58	0.92	7	19.33	-1.24772	-0.514149	-0.861199	1.89612	0.162931	0.682692	3.60577	9.53365	1.66275	0.0268599	1.30724	0.137214	8.83877	2.51934e-09
tgtatacacacacgggt	NM_007547	signal-regulatory protein alpha, Sirpa	8	0	0	2.33	18.66	-1.16988	-0.536763	-0.485321	1.67409	0.145152	1	5.66	38.32	1.55092	0.0348464	1.60722	0.0105273	7.17996	3.71459e-09
caaacctccaaaaacca	AK140219	AK140219	10	27.56	43.25	23.33	805.35	-1.4382	-1.06363	-0.666839	-0.0433848	0.14447	1.55916	0.849252	28.7188	1.29646	0.180174	1.70689	0.00529598	2.62956	1.03575e-05
accaatgaacaaaaaaa	AK154943	AK154943	10	4.73	10.12	4.67	517.46	-1.61717	-1.23252	-0.826936	-0.801049	0.169776	2.03059	0.988528	99.0363	1.30555	0.207873	1.72936	0.00791256	1.76067	0.00318797
ttaccatactgggttgg	NM_022029	Neurogranin, Nrgn	10	1.58	4.6	46.65	39.0783	-2.28987	-1.97735	-1.29022	-0.883281	0.136773	2.45192	22.6683	19.028	1.24187	0.243476	1.99951	0.000678775	2.65109	6.98667e-06
gcttttgttaccatctc	NM_030689	neuronal pentraxin receptor, Nptxr	10	3.15	4.6	20.99	56.31	5.2414	5.70044	7.07746	9.15003	0.120346	1.39726	5.88767	15.5644	1.37463	0.0860552	3.57032	2.42249e-06	15.0181	3.29422e-11
aataaagccaatctgac	NM_033610	synuclein, beta, Sncb	10	2.36	6.44	11.66	49.31	3.13506	3.33612	3.58115	7.32064	0.342932	2.42657	4.25175	17.4161	1.14954	0.719403	1.36234	0.330007	18.1964	6.28315e-08
