# Supplementary material for: Molecular networks involved in mouse cerebral corticogenesis and spatio-temporal regulation of Sox4 and Sox11 novel antisense transcripts revealed by transcriptome profiling
Source: Genome Biol. 2009 Oct 2;10(10):R104. doi: 10.1186/gb-2009-10-10-r104 (PMC2784319; doi:10.1186/gb-2009-10-10-r104)
Supplement: Additional data file 6 — RT-qPCR validation of DETs based on the rostral versus caudal E15.5 cerebral cortex comparison. [file gb-2009-10-10-r104-S6.XLS]

## Sheet: qRT-PCR - E15.5 RvC
Additional data file 6:
RT-qPCR validation of DETs based on the Rostral vs. Caudal E15.5 cerebral cortex comparison
Note 1: Any fold changes/enrichments less than 1 are presented in "negative fold changes/enrichements" format.
Note 2: Adjusted p values were based on empirical bayesian moderated t-test with BH correction.
Note 3: Grey background denotes selected control genes based on published data or genes of interest.
Note 4: Bold p values denote a particular comparison is significant at p<0.05 level.
Note 5:SAGE expression profile is considered validated by RT-qPCR when both fold change value is in the same direction and has a magnitude of > 1.3.
RT-qPCR results for RvC analysis of E15.5 cerebral cortex
SAGE tag	Refseq accession	Gene ID	E15.5 rostral/100,000 tags (SAGE)	E15.5 caudal/100,000 tags (SAGE)	Fold-enrichment in E15.5 caudal (SAGE)	Fold-enrichment in E15.5 caudal (RT-qPCR)	Adjusted p value (RT-qPCR)	Specificity
Nil	NM_010151	nuclear receptor subfamily 2, group F, member 1, Nr2f1 (Coup-tf1)	Nil	Nil	Caudal specific	2.44	0.0253485	Caudal
gttgttcttccagtcgg	NM_016916	bladder cancer associated protein homolog (human), Blcap	4.61606	5.08725	1.10208	1.43	0.117078	Caudal
gatacttggaatgacta	NM_007393	actin, beta, cytoplasmic, Actb	408.52	155.16	-2.63	-1.32	0.132093	Rostral
Nil	NM_001043354 / NM_146095	RAR-related orphan receptor beta, Rorb	Nil	Nil	Rostral specific	-1.65	0.0897316	Rostral
ttggtgaaggaaaaaac	NM_021278	thymosin, beta 4, X chromosome, Tmsb4x	507.77	218.75	-2.33	-2.14	0.00733418	Rostral
gtcatagctgttctgtg	BC025816	EST sequence BC025816	0	38.15	Caudal specific	1.31333	0.317421	Caudal
aagcttgacatttggaa	NM_026187	ankyrin repeat and zinc finger domain containing 1, Ankzf1	2.30803	0	Rostral specific	1.16824	0.416499	Not validated
RT-qPCR results for RvC analysis of E15.5 cerebral cortex quadrants
SAGE tag	Refseq accession	Gene ID	E15.5 rostral/100,000 tags (SAGE)	E15.5 caudal/100,000 tags (SAGE)	Fold-enrichment in E15.5 caudal (SAGE)	Log2 normalized expression for E15.5 cerebral cortex (against 3 housekeeping genes)					Fold-enrichment after normalized to E15.5 rostro-lateral cerebral cortex
						Normalized expression for E15.5 rostro-lateral (RT-qPCR)	Normalized expression for E15.5 rostro-medial (RT-qPCR)	Normalized expression for E15.5 caudo-lateral (RT-qPCR)	Normalized expression for E15.5 caudo-medial (RT-qPCR)	Standard error of coefficient	Fold-enrichment in E15.5 rostro-medial (RT-qPCR)	Adjusted p value (RT-qPCR)	Fold-enrichment in E15.5 caudo-lateral (RT-qPCR)	Adjusted p value (RT-qPCR)	Fold-enrichment in E15.5 caudo-medial (RT-qPCR)	Adjusted p value (RT-qPCR)
Nil	NM_001043354 / NM_146095	RAR-related orphan receptor beta, Rorb	Nil	Nil	Rostral specific	0.461064	0.0857437	-0.373206	-0.53184	0.336186	-1.29713	0.741844	-1.78295	0.141858	-1.99019	0.0856937
gatacttggaatgacta	NM_007393	actin, beta, cytoplasmic, Actb	408.52	155.16	-2.63	3.84637	3.78849	3.36712	3.4722	0.183335	-1.04093	0.882114	-1.39402	0.336901	-1.29609	0.340975
ttggtgaaggaaaaaac	NM_021278	thymosin, beta 4, X chromosome, Tmsb4x	507.77	218.75	-2.33	-2.56765	-2.72958	-3.9665	-3.53256	0.262793	-1.11878	0.848657	-2.6369	0.0149521	-1.95194	0.0856937
ataatacataaaaaaaa	NM_007807	Cybb cytochrome b-245, beta polypeptide, Cybb	639.32	414.61	-1.54	-1.1066	-3.57279	-2.39919	-1.97493	0.41522	-5.52584	6.35848e-05	-2.44969	0.0783946	-1.82555	0.105084
Nil	NM_010151	nuclear receptor subfamily 2, group F, member 1, Nr2f1 (Coup-tf1)	Nil	Nil	Caudal specific	-0.75911	-0.369909	0.24131	1.20897	0.422304	1.30967	0.741844	2.00058	0.120652	3.91248	0.00168924
gttgttcttccagtcgg	NM_016916	bladder cancer associated protein homolog (human), Blcap	4.61606	5.08725	1.10208	0.0259121	0.404538	0.686559	0.784206	0.240445	1.3001	0.741844	1.58079	0.197557	1.69149	0.105084
gtcatagctgttctgtg	BC025816	EST sequence BC025816	0	38.15	Caudal specific	-1.7356	-1.31469	-1.32841	-0.935428	0.318977	1.33877	0.741844	1.3261	0.44707	1.74131	0.105084
aagcttgacatttggaa	NM_026187	ankyrin repeat and zinc finger domain containing 1, Ankzf1	2.30803	0	Rostral specific	-0.416054	-0.206483	-0.249689	0.075815	0.18893	1.15634	0.848657	1.12223	0.680127	1.40627	0.275642
aaccctaataaaaaaaa	AK132098 / X55780	mRNA for cytochrome c oxidase subunit I, Cox1	2.31	48.33	20.92	-1.17313	-1.04175	-0.999923	-0.739798	0.286857	1.09534	0.848657	1.12756	0.680127	1.35035	0.340975
