# Supplementary material for: Molecular networks involved in mouse cerebral corticogenesis and spatio-temporal regulation of Sox4 and Sox11 novel antisense transcripts revealed by transcriptome profiling
Source: Genome Biol. 2009 Oct 2;10(10):R104. doi: 10.1186/gb-2009-10-10-r104 (PMC2784319; doi:10.1186/gb-2009-10-10-r104)
Supplement: Additional data file 7 — Statistically significant over-represented genomic loci based on genomic clustering of tags. [file gb-2009-10-10-r104-S7.XLS]

## Sheet: Genomic clustering of tags
Additional data file 7:
Significantly represented genomic loci based on genomic clustering of tags
Note 1: Chromosome positions presented here were based on mouse assembly release February 2006.
Note 2: Adjusted p values were based on empirical bayesian moderated t-test with BH correction.
Note 3: Grey background denotes no RT-qPCRs were performed on these tags.
Note 4: N.A.=Not determined.
Note 5: Bold p values denote a particular comparison is significant at p<0.05 level.
Note 6: The background colour for each cluster is meant to aid visualization of data across the table.
Tag	Genomic cluster	New coordinate (July 2007, mm9)			Chromosome position (May 2004, mm5)	Tag orientation	Tag ID	DETs	Hierarchical clustering of log2 normalized expression	SAGE				RT-qPCR (Log2 of normalized expression)					Fold-enrichment after normalized to E15.5 cerebral cortex
		Chromosome	Start coordinate	Strand						E15.5	E17.5	PN1.5	Adult	E15.5	E17.5	PN1.5	Adult	SE of coefficient	In E17.5	Adjusted p value	In PN1.5	Adjusted p value	In Adult	Adjusted p value
ttgtgatttgtactcta	Sox11	chr12	26991815	-	chr12:021263120:-	N.A.	Sox11-tag1	0	0	0.846667	4.73	0	2.045
cgcacgtgcacacgtag	Sox11	chr12	26991985	-	chr12:021263290:-	N.A.	Sox11-tag2	0	0	2.38667	0	0	1.85833
tggctcacacactctga	Sox11	chr12	26994454	-	chr12:021265759:-	N.A.	Sox11-tag3	0	0	2.46667	0	0	0.318333
aaacctgacagtgaata	Sox11	chr12	27164665	+	chr12:021435316:+	N.A.	Sox11-tag4	0	0	2.45	1.045	0	0.646667
ggagcaaaggtctctgg	Sox11	chr12	27825946	-	chr12:022104837:-	N.A.	Sox11-tag5	0	0	0	3.685	0	1.32
tgttggacag	Sox11	chr12	28019322	-	chr12:022297492:-	Sense	Sox11-tag6	0	0	2.38667	0	0	0
gtgagtgtttgttgcat	Sox11	chr12	28019499	-	chr12:022297669:-	Sense	Sox11-tag7	1	6	64.6067	83.905	9.33	0.241667
taaacacatc	Sox11	chr12	28019504	+	chr12:022297674:+	Antisense	Sox11-tag8	0	0	5.62	8.38	0	0
gtgatcgtgt	Sox11	chr12	28019821	-	chr12:022297991:-	Sense	Sox11-tag9	0	0	0.753333	1.045	2.33	0
cttattccac	Sox11	chr12	28019826	+	chr12:022297996:+	Antisense	Sox11-tag10	0	0	0.846667	1.045	0	0
cagagtgtagtgtgttg	Sox11	chr12	28020368	-	chr12:022298538:-	Sense	Sox11-tag11	1	1	18.3067	32.51	2.33	0.328333	6.75634	6.53757	5.43609	-0.373464	0.137055	-1.16374	0.459442	-2.4971	2.63119e-05	-140.051	1.37763e-14
gcactgttaacaagtgt	Sox11	chr12	28020687	-	chr12:022298857:-	Sense	Sox11-tag12	1	6	81.3467	66.1	14	1.39667	7.79439	7.54468	6.06146	0.667603	0.115267	-1.18897	0.380164	-3.32403	1.13662e-06	-139.758	9.18163e-15
taaggctcagtcctgtc	Sox11	chr12	28022089	+	chr12:022300259:+	Antisense	Sox11-tag13	0	0	6.54667	1.045	2.33	0.483333
ctcttagcagtcaggat	Sox11	chr12	28022745	-	chr12:022300915:-	Sense	Sox11-tag14	0	0	29.8	13.11	7	0.318333
ttatgaatga	Sox11	chr12	28022885	-	chr12:022301055:-	Sense	Sox11-tag15	0	0	3.15333	4.19	0	0
tatttgcaaaaaaatgc,tatttgcaaagcacact	Sox11	chr12	28022890	+	chr12:022301060:+	Antisense	Sox11-tag16	0	0	42.9233	7.37	2.33	0.866667
caaatgttaa	Sox11	chr12	28023608	+	chr12:022301778:+	Antisense	Sox11-tag17	0	0	0	5.78	0	0
caaatatgttggtacgt	Sox11	chr12	28025050	-	chr12:022303220:-	Sense	Sox11-tag18	0	0	25.3533	13.11	11.66	0.625
gtcagagaga	Sox11	chr12	28026005	-	chr12:022304175:-	Sense	Sox11-tag19	0	0	7.09	7.36	0	0
gcaaaggtactggcaga	Sox4	chr13	25344545	+	chr13:024632613:+	N.A.	Sox4-tag1	0	0	0	1.045	0	0.723333
tgttcctagaattgcag	Sox4	chr13	25344818	-	chr13:024632886:-	N.A.	Sox4-tag2	0	0	0	0	0	2.455
gaagtgtaaacttttaa,gaagtgtaaaggagaag	Sox4	chr13	28501982	-	chr13:027789795:-	N.A.	Sox4-tag3	0	0	0.753333	1.045	2.33	1.07833
tgtcctctgt	Sox4	chr13	28552777	-	chr13:027840590:-	N.A.	Sox4-tag4	0	0	1.69667	1.045	0	0
ccagctaatcctgtccg	Sox4	chr13	29040891	+	chr13:028328704+	Antisense	Sox4-tag5	1	6	71.0467	19.395	27.99	0.318333
acaggcacgaggacgcc	Sox4	chr13	29041126	+	chr13:028328939+	Antisense	Sox4-tag6	1	6	94.5067	56.67	23.33	0.313333
gtgatagcat	Sox4	chr13	29041258	-	chr13:028329071:-	Sense	Sox4-tag7	0	0	2.45	4.19	0	0
ccataggact	Sox4	chr13	29041263	+	chr13:028329076:+	Antisense	Sox4-tag8	0	0	7.39333	2.095	7	0
gagaaaccag	Sox4	chr13	29041664	+	chr13:028329477:+	Antisense	Sox4-tag9	1	6	24.25	20.475	23.33	0
gggacctcgtggaagcc	Sox4	chr13	29042712	-	chr13:028330525:-	Sense	Sox4-tag10	1	6	69.1067	30.95	27.99	0.888333	5.10891	4.29203	3.21332	-0.339712	0.32092	-1.76159	0.098048	-3.72075	0.000209642	-43.6716	4.97539e-10
tccatttccg	Sox4	chr13	29042717	+	chr13:028330530:+	Antisense	Sox4-tag11	0	0	1.69667	1.045	0	0
gagaaactcc	Sox4	chr13	29042835	-	chr13:028330648:-	Sense	Sox4-tag12	1	9	17.7267	1.045	0	0	6.33715	6.27137	5.3377	-0.0218387	0.139113	-1.04665	0.842037	-1.99925	0.000331422	-82.082	3.87799e-14
ccaatgctcc	Sox4	chr13	29042840	+	chr13:028330653:+	Antisense	Sox4-tag13	0	0	5.76333	4.73	0	0
aggcaaaatcaaacaag	Sox4	chr13	29043013	+	chr13:028330826:+	Antisense	Sox4-tag14	0	0	5.08667	0	2.33	0.555
tccctgggcagtttcag	Sox4	chr13	29043741	-	chr13:028331554:-	Sense	Sox4-tag15	1	2	10.99	6.285	20.99	1.365	6.45553	6.4029	5.80811	0.348654	0.202467	-1.03715	0.842037	-1.56637	0.0252741	-68.9214	8.94708e-13
gctgactacc	Sox4	chr13	29044530	-	chr13:028332343:-	Sense	Sox4-tag16	1	9	21.89	0	0	0	8.45248	8.27636	7.57213	2.33535	0.205612	-1.12984	0.479481	-1.84082	0.000437042	-69.4131	2.82207e-14
tgtgggcccccaggtca	Sox4	chr13	29128016	+	chr13:028415829:+	N.A.	Sox4-tag17	0	0	0	0	0	0.723333
tacgacagaaaaaaaaa	Sox4	chr13	29998919	+	chr13:029286732:+	N.A.	Sox4-tag18	0	0	0	0	0	0.241667
ggtcacactatgacgcc	Sox4	chr13	30632706	-	chr13:029920519:-	N.A.	Sox4-tag19	0	0	6.03333	5.235	9.33	14.1267
tctcttggtgtgtgttt	Sox4	chr13	30803002	+	chr13:030090815:+	N.A.	Sox4-tag20	0	0	0	0	0	2.21833
Tag	Genomic cluster	New coordinate (July 2007, mm9)			Chromosome position (May 2004, mm5)	Tag orientation	Tag ID	DETs	Hierarchical clustering of log2 normalized expression	SAGE		RT-qPCR (Log2 of normalized expression)					Fold-enrichment after normalized to E15.5 rostro-lateral cerebral cortex
		Chromosome	Start coordinate	Strand						Rostral	Caudal	E15.5 rostro-lateral	E15.5 rostro-medial	E15.5 caudo-lateral	E15.5 caudo-medial	SE of coefficient	E15.5 rostro-medial	Adjusted p value	E15.5 caudo-lateral	Adjusted p value	E15.5 caudo-medial	Adjusted p value
gggacctcgtggaagcc	SOX4	chr13	29042712	-	chr13:028330525:-	Sense	Sox4-tag10	1	6	120.02	73.77	5.47451	5.6165	5.58515	5.55237	0.394219	1.10343	0.768838	1.07971	0.818745	1.05545	0.87182
gagaaactcc	SOX4	chr13	29042835	-	chr13:028330648:-	Sense	Sox4-tag12	1	9	2.31	50.87	6.47639	6.30945	6.25782	6.24058	0.149087	-1.12267	0.661639	-1.16358	0.556277	-1.17757	0.762672
tccctgggcagtttcag	SOX4	chr13	29043741	-	chr13:028331554:-	Sense	Sox4-tag15	1	2	23.08	7.63	6.39699	6.02187	6.07891	6.20605	0.156799	-1.29695	0.554462	-1.24667	0.556277	-1.14151	0.762672
gctgactacc	SOX4	chr13	29044530	-	chr13:028332343:-	Sense	Sox4-tag16	1	9	4.62	61.05	7.74628	7.43034	7.5129	7.58483	0.196788	-1.24482	0.554462	-1.17559	0.556277	-1.11841	0.762672
