# Supplementary material for: Molecular networks involved in mouse cerebral corticogenesis and spatio-temporal regulation of Sox4 and Sox11 novel antisense transcripts revealed by transcriptome profiling
Source: Genome Biol. 2009 Oct 2;10(10):R104. doi: 10.1186/gb-2009-10-10-r104 (PMC2784319; doi:10.1186/gb-2009-10-10-r104)
Supplement: Additional data file 8 — Primers, probes, clones and assays designed for RT-qPCR, RACE, Southern, Northern and ISH analysis. [file gb-2009-10-10-r104-S8.XLS]

## Sheet: Sheet1
Additional data file 8:
List of primers, probes, clones and assays designed for RT-qPCR, RACE, Southern, Northern and ISH analysis.
A) List of RT-qPCR assays designed for genomic clusters.
Note 1: Primer sets are listed according to the SAGE tag position.
Note 2: NISP=Non-intron spanning primer; ISP=intron-spanning primer
Note 3: "F" in the primer name denotes forward primer whereas "R" denotes reverse primer.
Note 4: "SAGE tags" column provides information on genomic cluster tags where the corresponding primers were used to performed qPCR.
Note 5: UPL Probe # refers to the Mouse Universal ProbeLibrary (Roche) Cat. No.: 04683641001 (4683641).
Note 6: Tm calculations were based on Breslauer et al, Proc Natl Acad Sci U S A 83 (1986) 3746-50.
Primer set	Gene ID	Primer Name	Notes	SAGE tags	Length (mer)	UPL Probe #	Sequence 5'-3'	%GC	Tm (oC)	Amplicon size	Amplicon sequence
1	Sox4	sox4_t4_F	NISP	sox4_tag10	18	99	GTTGGGGATGCAGAAGGA	56	60	73nt	gttggggatgcagaaggacccggagcacagagggcgttggggttcccgggcctccgcctggggtctgtgcaaa
	Sox4	sox4_t4_R	NISP		22	99	TTTGCACAGACCCCAGGCGGAG	64	73
2	Sox4	3671s4-3tgF	NISP	sox4_tag12	18	78	AGGCTGGCCTGCTACTCC	67	60	86nt	gcaaggacaaggggaaaaaaggtggggggaggaggagaaagcccagcccgggacttcgccagcgtggagtttctccatgccaatgc
	Sox4	3672s4-3tgR	NISP		18	78	GCTGGGCTTTCTCCTCCT	67	59
3	Sox4	3673s4-5F	NISP	sox4_tag15	20	17	CTGAACCCCAGCTCAAACTT	50	59	92nt	ctgaaccccagctcaaactttgagagcatgtccctgggcagtttcagctcctcatcggcgctcgatcgggacctggattttaacttcgaacc
	Sox4	3674s4-5R	NISP		23	17	GGTTCGAAGTTAAAATCCAGGTC	50	60
4	Sox4	3675s4-10F	NISP	sox4_tag16	20	79	ACAGCGACAAGATTCCGTTC	50	60	62nt	acagcgacaagattccgttcatccaggaggcggagcggctgcgcctcaagcacatggctgac
	Sox4	3676s4-10R	NISP		19	79	GTCAGCCATGTGCTTGAGG	58	60
5	Sox11	sox11_t16_F	NISP	sox11_tag11	23	6	GTTGAATTCATACACTCCAATGT	35	56	97nt	gttgaattcatacactccaatgtctctttttgcaggagtttttcacagaggaatacatttgttcaaaagaccaataaaaatcgtgtgatcaatctcc
	Sox11	sox11_t16_R	NISP		20	6	GGAGATTGATCACACGATTT	40	55
6	Sox11	sox11_t3_F	NISP	sox11_tag12	20	21	ATCCCGTGATGCTTTGTTTC	45	59	75nt	atcccgtgatgctttgtttcccgggacagagccacctgaagtctgagagtagttatcagcatggcactgttaaca
	Sox11	sox11_t3_R	NISP		21	21	TGTTAACAGTGCCATGCTGAT	45	59
7	Hmbs	3843_hmbs_F	ISP	endogenous control	20	42	AAAGTTCCCCAACCTGGAAT	45	59	98nt	aaagttccccaacctggaattcaagagtattcggggaaacctcaacacccgccttcggaagctggatgagctgcaggaattcagtgccattgtcctgg
	Hmbs	3844_hmbs_R	ISP		20	42	CCAGGACAATGGCACTGAAT	50	60
8	Psmb2	3367_psmb2_F	ISP	endogenous control	20	25	GAGGGCAGTGGAGCTTCTTA	55	59	71nt	gagggcagtggagcttcttaggaagtgtctggaggagctccagaagcgcttcatcttgaatctgcccacct
	Psmb2	3368_psmb2_R	ISP		21	25	AGGTGGGCAGATTCAAGATG	50	60
9	Pgk1	3365_pgk1_F	ISP	endogenous control	18	108	TACCTGCTGGCTGGATGG	61	60	65nt	tacctgctggctggatgggcttggactgtggtactgagagcagcaagaaatatgccgaggctgtg
	Pgk1	3366_pgk1_R	ISP		20	108	CACAGCCTCGGCATATTTCT	50	60
B) List of primers and oligonucleotide probes used in 3' RACE and Southern blotting.
Note 1: Primers are listed according to the Southern blot figure in the manuscript.
Note 2: Adaptor primer sequence is TACGACGTCTGCTAGGACTG.
Note 3: "SAGE tags" column provides information on genomic cluster tags where the corresponding primers were used to performed 3' RACE.
Note 4: Oligonucleotide probes were end-labeled prior to hybridization (see manuscript for more information).
Southern blot number	Gene ID	Primer used for 3' RACE with adaptor primer	Orientation of targeted mRNA	SAGE tags	Length (mer)	Sequence 5'-3'		%GC	Tm (oC)	Oligonucleotide probe used for hybridization during Southern blotting (sequence 5'-3')
Fig. 7D.1	Sox4	3675s4-10F	Sense	Sox4_tag10, tag15, tag16	20	ACAGCGACAAGATTCCGTTC		50	60	GTCAGCCATGTGCTTGAGG
Fig. 7D.2	Sox4	3673s4-5F	Sense	Sox4_tag10, tag12, tag15	20	CTGAACCCCAGCTCAAACTT		50	59	GGTTCGAAGTTAAAATCCAGGTC	GGTTCGAAGTTAAAATCCAGGTC
Fig. 7D.3	Sox4	s4_tg4_ota	Sense	Sox4_tag10	20	TGATGTTGGTGGTGGCTAAA		45	60	GCTGGGCTTTCTCCTCCT
Fig. 7D.4	Sox4	sox4_t4_R	Antisense	Sox4_tag11, tag13, tag14	22	TTTGCACAGACCCCAGGCGGAG		64	73	AGGCTGGCCTGCTACTCC
Fig. 8D.1	Sox11	3665s11-8F	Sense	Sox11_tag18, tag19	20	GTGGCGGTCAGGATAAAGAG		55	59	TCTCAGCGCCACATCTCTC
Fig. 8D.2	Sox11	3669s11-4tgF	Sense	Sox11_tag14, tag15	20	GCGTTGTGTGCATAGCAGTC		55	60	GCACTCGAGTCTGTGAACTAGG
Fig. 8D.3	Sox11	sox11_t3_F	Sense	Sox11_tag11, tag12	20	ATCCCGTGATGCTTTGTTTC		45	59	TGTTAACAGTGCCATGCTGAT
Fig. 8D.4	Sox11	3670s11-4tgR	Antisense	Sox11_tag16, tag17	22	GCACTCGAGTCTGTGAACTAGG		55	59	GCGTTGTGTGCATAGCAGTC
Failed	Sox11	s11_tg5_ota	Antisense	Sox11_tag13	21	GCCAACTCTCAGAGAAACACG		52	60	TTCCTGTTCGGACACATGTAAG
Failed	Sox11	3663s11-9F	Antisense	Sox11_tag17	19	GGCCAAGGACTTTGCAACT		53	60	AGGTTGCTCTCGGCTTCC
Fig. 7D.5 & Fig. 8D.5	Psmb2	3367_psmb2_F	Sense	N.A.	20	GAGGGCAGTGGAGCTTCTTA		55	59	AGGTGGGCAGATTCAAGATG
Fig. 7D.6 & Fig. 8D.6	Psmb2	3368_psmb2_R	Antisense	N.A.	21	AGGTGGGCAGATTCAAGATG		50	60	GAGGGCAGTGGAGCTTCTTA
Fig. 7D.7 & Fig. 8D.7	Hmbs	3843_hmbs_F	Sense	N.A.	20	AAAGTTCCCCAACCTGGAAT		45	59	CCAGGACAATGGCACTGAAT
Fig. 7D.8 & Fig. 8D.8	Hmbs	3844_hmbs_R	Antisense	N.A.	20	CCAGGACAATGGCACTGAAT		50	60	AAAGTTCCCCAACCTGGAAT
C) List of dsDNA probe used in Northern blotting
Note 1: These probes were double-digested from pGEMT clone, gel purified and sequenced prior to random labeling.
Note 2: The position of the probe is based on the refseq canonical mRNA sequence.
Name of probe	Size of probe	Probe sequence	Target sequence (Refseq)	The position of the probe on target mRNA
Sox4 (C1)	614	TTGATGTTGGTGGTGGCTAAAAAAGCTACTTCGAGTTTCCTCCCCAATTTTGCTTGAAGAGACTCCCCCCCACCCCACCCTTCCAACGAGCTTCCGGACTTGGTTGCACCCCCAGCAAGAAAAGAAGCCAAGCAAAGCTTCTAAAGACCGAAGGAATCTTTCCCTCACCCCCACCCCCTCGCCTTGGTGATTTCTTGTTTGATTTTGCCTCATGGTCAAGAAAGGAGGGGGAAAATCCAGCGTGCCCCATCTCCTACCCACCCCCTCTTTGTATTCTCTTTGTATTTTTCCCCTTCTTAAAATTTCTTTTTCTGCAATGAAGACAGAAAGAAGGCTCTGGGGTGATGCGTTTGGCATTTGTGTTGAGCTTAGGGGAGCATTGGCATGGAGAAACTCCAC…	Sox4 (NM_009238)	2330-2943bp
Sox11 (C10)	950	CACCTGAACCAGCGTTCTCTTATTCTTTAAGCTGTGGAAATAATTTCCAGTTTCTACATTCTCGATATGCATCCTTATTAAAAAGATAATACGAATGAAAGGCAGTGTGCTTAAAGTGTGCTTTGCAAATACATGTTATGAATGACTACGGTCACTGGGCAAATTATTTGTAGAATGATTAGCCTTTAGCTAGAAAAAAAAAATCATTGCAGCTCTTTTGGGCCTGGATGGTTCTTTTTAATGTTAATGGAGGGGAAGTGATTTAAATATGCATGCTCTTAGCAGTCAGGATCTGACTTAGTTGTTTTGAGAGAAAAAAAAATCAAAAGGCAAGGTCTACTTTTTTTCTCTGGGAATTGAAACCACAATCATCTTGATACTAGAACAGTGTAAGAAATG…	Sox11 (NM_009234)	4558-5507bp
D) List of clone used to generate riboprobe for in situ RNA hybridization (ISH)
Note 1: Clones were either obtained from NIA mouse 15k cDNA clone set or through PCR amplification and cloning procedure.
Note 2: The restrcition enzymes used were from Promega and their relevant buffer systems.
Note 3: "Comment" describes the position of the clone within the canonical mRNA transcript.
Gene	Vector	Promoter region used to generate the riboprobe	Restriction enzyme used for linearization	Sequencing result	Estimated size	Probe	Comment	NIA mouse 15K cDNA clone accession
Actb	pSPORT1	T7	MluI/Buff. D	Confirmed +/-	1580bp	Sense	Full length	H3018D10
Actb	pSPORT1	SP6	EcoRI/Buff. H	Confirmed +/-	1580bp	Antisense	Full length
BC025816	pGEMT	T7	SacI/Buff. J	Confirmed +/-	911bp	Antisense	Mid BC02	Amplification by PCR followed by cloning
BC025816	pGEMT	SP6	AatII/Buff. J	Confirmed +/-	911bp	Sense	Mid BC02
Blcap	pSPORT1	T7	MluI/Buff. D	Confirmed - only	965bp	Sense	1/2 of Blcap till 3'	H3008G10
Blcap	pSPORT1	SP6	EcoRI/Buff. H	Confirmed - only	965bp	Antisense	1/2 of Blcap till 3'
Coup-tf1	pSPORT1	T7	MluI/Buff. D	Confirmed +/-	375bp	Sense	3' of Ctf1	H3097D07
Coup-tf1	pSPORT1	SP6	EcoRI/Buff. H	Confirmed +/-	375bp	Antisense	3' of Ctf1
Cybb	pSPORT1	T7	MluI/Buff. D	Confirmed +/-	1492bp	Sense	Mid Cybb	H3060F11
Cybb	pSPORT1	SP6	KpnI/Buff. J	Confirmed +/-	1492bp	Antisense	Mid Cybb
D1ertd161e	pSPORT1	T7	BamHI/Buff. E	Confirmed +/-	2460bp	Sense	Full length	H3024H07
D1ertd161e	pSPORT1	SP6	KpnI/Buff. J	Confirmed +/-	2460bp	Antisense	Full length
Hba-a1	pSPORT1	T7	MluI/Buff. D	Confirmed +/-	>500bp	Sense	Full length	H3045A12
Hba-a1	pSPORT1	SP6	KpnI/Buff. J	Confirmed +/-	>500bp	Antisense	Full length
Rorb	pGEMT	T7	SpeI/Buff. B	Confirmed +/-	935bp	Sense	Mid Rorb	Amplification by PCR followed by cloning
Rorb	pGEMT	SP6	ApaI/Buff. A	Confirmed +/-	935bp	Antisense	Mid Rorb
Sox11 (C10)	pGEMT	T7	SpeI/Buff. B	Confirmed +/-	950bp	Antisense	Mid Sox11 (3' UTR)	Amplification by PCR followed by cloning
Sox11 (C10)	pGEMT	SP6	AatII/Buff. J	Confirmed +/-	950bp	Sense	Mid Sox11 (3' UTR)
Sox4 (C1)	pGEMT	T7	SpeI/Buff. B	Confirmed +/-	614bp	Antisense	3' of Sox4 (3' UTR)	Amplification by PCR followed by cloning
Sox4 (C1)	pGEMT	SP6	AatII/Buff. J	Confirmed +/-	614bp	Sense	3' of Sox4 (3' UTR)
Tmsb4x	pSPORT1	T7	MluI/Buff. D	Confirmed - only	~500bp	Sense	Full length	H3143A02
Tmsb4x	pSPORT1	SP6	EcoRI/Buff. H	Confirmed - only	~500bp	Antisense	Full length
E) List of primers used in strand specific RT-PCR
Note 1: Please correspond the gel lane positions in the table with Figure 6.
Note 2: For sense mRNA=primer used to synthesize the first strand cDNA using sense mRNA as template.
Note 3: For antisense mRNA=primer used to synthesize the first strand cDNA using antisense mRNA as template.
Note 4: Tm calculations were based on Breslauer et al, Proc Natl Acad Sci U S A 83 (1986) 3746-50.
Gel lane	Gene ID	Primer Name	Notes	Length (mer)	Sequence 5'-3'			%GC	Tm (oC)	Amplicon size	Amplicon sequence
1	Sox4	3675s4-10F	For antisense mRNA	20	ACAGCGACAAGATTCCGTTC			50	60	62nt	acagcgacaagattccgttcatccaggaggcggagcggctgcgcctcaagcacatggctgac
	Sox4	3676s4-10R	For sense mRNA	19	GTCAGCCATGTGCTTGAGG			58	60
2	Sox4	sox4_t4_F	For antisense mRNA	18	GTTGGGGATGCAGAAGGA			56	60	73nt	gttggggatgcagaaggacccggagcacagagggcgttggggttcccgggcctccgcctggggtctgtgcaaa
	Sox4	sox4_t4_R	For sense mRNA	22	TTTGCACAGACCCCAGGCGGAG			64	73
3	Sox4	3673s4-5F	For antisense mRNA	20	CTGAACCCCAGCTCAAACTT			50	59	92nt	ctgaaccccagctcaaactttgagagcatgtccctgggcagtttcagctcctcatcggcgctcgatcgggacctggattttaacttcgaacc
	Sox4	3674s4-5R	For sense mRNA	23	GGTTCGAAGTTAAAATCCAGGTC			50	60
4	Sox11	3665s11-8F	For antisense mRNA	20	GTGGCGGTCAGGATAAAGAG			55	59	75nt	gtggcggtcaggataaagaggatggtggggggagggggagaagatgctcatggtcagagagatgtggcgctgaga
	Sox11	3666s11-8R	For sense mRNA	19	TCTCAGCGCCACATCTCTC			55	60
5	Sox11	sox11_t16_F	For antisense mRNA	23	GTTGAATTCATACACTCCAATGT			35	56	97nt	gttgaattcatacactccaatgtctctttttgcaggagtttttcacagaggaatacatttgttcaaaagaccaataaaaatcgtgtgatcaatctcc
	Sox11	sox11_t16_R	For sense mRNA	20	GGAGATTGATCACACGATTT			40	55
6	Sox11	3669s11-4tgF	For antisense mRNA	20	GCGTTGTGTGCATAGCAGTC			55	60	69nt	gcgttgtgtgcatagcagtctagccggttgggtaccctgctcctgtacctagttcacagactcgagtgc
	Sox11	3670s11-4tgR	For sense mRNA	22	GCACTCGAGTCTGTGAACTAGG			55	59
7 and 8	Hmbs	3843_hmbs_F	For antisense mRNA	20	AAAGTTCCCCAACCTGGAAT			45	59	98nt	aaagttccccaacctggaattcaagagtattcggggaaacctcaacacccgccttcggaagctggatgagctgcaggaattcagtgccattgtcctgg
	Hmbs	3844_hmbs_R	For sense mRNA	20	CCAGGACAATGGCACTGAAT			50	60
F) List of RT-qPCR assays designed
Note 1: Primer sets are listed in alphabetical order.
Note 2: NISP=Non-intron spanning primer; ISP=intron-spanning primer
Note 3: "F" in the primer name denotes forward primer whereas "R" denotes reverse primer.
Note 4: UPL Probe # refers to the Mouse Universal ProbeLibrary (Roche) Cat. No.: 04683641001 (4683641).
Note 5: Tm calculations were based on Breslauer et al, Proc Natl Acad Sci U S A 83 (1986) 3746-50.
Primer set	Gene ID	Notes	Primer Name	Length (mer)	UPL Probe #	Sequence 5'-3'		%GC	Tm (oC)	Amplicon size	Amplicon sequence
1	AA122503	NISP	AA122503_F	22	25	AGATGCTGCACACAGGTATCTC		50	59	60nt	agatgctgcacacaggtatctcccctcctccaccccgaatgtcacctaaaccaaactaga
	AA122503	NISP	AA122503_R	25	25	TCTAGTTTGGTTTAGGTGACATTCG		50	60
2	Actb	ISP	3361_actb_F	20	56	AAGGCCAACCGTGAAAAGAT		45	60	110nt	aaggccaaccgtgaaaagatgacccagatcatgtttgagaccttcaacaccccagccatgtacgtagccatccaggctgtgctgtccctgtatgcctctggtcgtaccac
	Actb	ISP	3362_actb_R	21	56	GTGGTACGACCAGAGGCATAC		57	59
3	Actl6b	ISP	actl6b_F	19	104	AAGTTCAGCCCCTGGATTG		53	60	71nt	aagttcagcccctggattggaggctccatcttggcctcactgggcacattccagcagatgtggatctccaa
	Actl6b	ISP	actl6b_R	20	104	TTGGAGATCCACATCTGCTG		53	59
4	AK138272	NISP	AK138272_F	20	102	GTTCGTCCGTACCATCATCC		55	60	105nt	gttcgtccgtaccatcatccaattagtaggaaagatataattcccaccccttctcagccaatgaaaagttgaaatatgttgttggctgaggtgaggataagcatg
	AK138272	NISP	AK138272_R	21	102	CATGCTTATCCTCACCTCAGC		55	59
5	AK139402	NISP	AK139402_F	20	56	TCTTCACCGTAGGTGCGTCT		55	60	63nt	tcttcaccgtaggtgcgtctagactgtgtgctgtcctttcatgccttgacggctatgttgatg
	AK139402	NISP	AK139402_R	20	56	CATCAACATAGCCGTCAAGG		55	59
6	AK140219	NISP	AK140219_F	23	83	CCTCTTAGGGTTGGTAAATTTCG		43	60	69nt	cctcttagggttggtaaatttcgtgccagccaccgcggtcatacgattaacccaaactaattatcttcg
	AK140219	NISP	AK140219_R	26	83	CGAAGATAATTAGTTTGGGTTAATCG		43	60
7	AK154943	NISP	AK154943_F	19	69	GGCCCTAGCAATCGTTCAC		58	60	60nt	ggccctagcaatcgttcacctcctcttcctccacgaaacaggatcaaacaacccaacagg
	AK154943	NISP	AK154943_R	20	69	CCTGTTGGGTTGTTTGATCC		58	60
8	Als2cr2	ISP	als2cr2_F	20	17	TCTCCATTTATGGCCTACGG		50	59	69nt	tctccatttatggcctacggttcagcaagtcagctcctaaggacctactttcctgatggaatgagtgag
	Als2cr2	ISP	als2cr2_R	23	17	CTCACTCATTCCATCAGGAAAGT		50	59
9	App	ISP	app_F	20	34	AGCACCGAGAGAGAATGTCC		55	59	69nt	agcaccgagagagaatgtcccaggtcatgagagaatgggaagaggcagagcgtcaagccaagaacttgc
	App	ISP	app_R	19	34	GCAAGTTCTTGGCTTGACG		55	59
10	Atp7a	ISP	atp7a_F	23	17	GAGCAGCTGTAACCAAATATTGC		43	60	64nt	gagcagctgtaaccaaatattgcaaaaaggagctggacactgaaaccctgggtacctgtacaga
	Atp7a	ISP	atp7a_R	22	17	TCTGTACAGGTACCCAGGGTTT		43	59
11	AU258168	NISP	AU258168_F	19	62	CTTGGGAGGAGGAGACAGG		63	59	72nt	cttgggaggaggagacaggggacacctgctgaccctggcctagcaggtgatgtaagcaggtgacacagctgc
	AU258168	NISP	AU258168_R	20	62	GCAGCTGTGTCACCTGCTTA		63	60
12	BC025816	ISP	3433cdnap1_F	19	83	CGCCGTAAACAGTGGATCA		53	60	122nt	cgccgtaaacagtggatcaaggtggcgtccatgaaccagcgccgtgtggatttctacctagcttccattgaagacatgctggtggctgtcggtggccggaacgagaatggagcgctgtcttc
	BC025816	ISP	3434cdnap1_R	20	83	GAAGACAGCGCTCCATTCTC		55	60
13	Bcl11a	ISP	bcl11a_F	18	3	CCCCGCAGGGTATTTGTA		56	59	65nt	ccccgcagggtatttgtaaagatgagcccagcagctacacatgtacaacttgcaaacagccattc
	Bcl11a	ISP	bcl11a_R	21	3	GAATGGCTGTTTGCAAGTTGT		56	60
14	Blcap	ISP	3435blcap_F	19	74	AGCTAAGGTGGAGGCAAGC		58	59	116nt	agctaaggtggaggcaagcagcggcggcgacggcgacagtggcggcagtgccatggtggggctcgcaggatccctgctgccttggtgatcccgggctgacagccagagagcacagc
	Blcap	ISP	3436blcap_R	19	74	GCTGTGCTCTCTGGCTGTC		63	59
15	Blcap	NISP	3517blcap_F	20	32	GGACTCCAAGGTGGTTCAGA		55	60	62nt	ggactccaaggtggttcagacaagacccaggggagcagtcgccatcatcctcccaccaggag
	Blcap	NISP	3518blcap_R	19	32	CTCCTGGTGGGAGGATGAT		58	59
16	BQ176089	NISP	BQ176089_F	23	99	TTCTTTTTAAATGCAGGGTCTGA		35	60	62nt	ttctttttaaatgcagggtctgatttcctgtgctccatgtgatatggtgtgattgagaaggt
	BQ176089	NISP	BQ176089_R	24	99	ACCTTCTCAATCACACCATATCAC		35	60
17	BQ177886	NISP	BQ177886_F	24	45	CACTTCAAGTTGCGTTAGACATTT		38	59	71nt	cacttcaagttgcgttagacatttcttaccgagccccaggcctggccgcggtaactgacttttacatggga
	BQ177886	NISP	BQ177886_R	23	45	TCCCATGTAAAAGTCAGTTACCG		38	60
18	Btg1	ISP	btg1_F	18	17	CAAGTTCCTCCGCACCAA		56	60	107nt	caagttcctccgcaccaaggggctcacgagcgagcgacagctgcagactttcagccagagcctgcaggagctgctggcagaacattacaaacatcactggttcccag
	Btg1	ISP	btg1_R	21	17	CTGGGAACCAGTGATGTTTGT		56	59
19	Calm1	ISP	calm1_F	20	89	GCTGCAGGATATGATCAACG		50	59	65nt	gctgcaggatatgatcaacgaagtggatgctgatggcaatggcaccattgacttcccagagttct
	Calm1	ISP	calm1_R	22	89	AGAACTCTGGGAAGTCAATGGT		50	59
20	Camk2a	ISP	camk2a_F	20	75	CAGCCACTGTATCCAGCAGA		55	60	97nt	cagccactgtatccagcagatcttggaggctgtgctacactgtcaccagatgggggtggtgcatcgtgacctgaagcctgagaatctgttgctggcc
	Camk2a	ISP	camk2a_R	20	75	GGCCAGCAACAGATTCTCAG		55	60
21	Camk2n1	NISP	camk2n1_t2_F	20	27	TGTGTGGGAACACTTGGAGA		50	60	112nt	tgtgtgggaacacttggagagtcttttctgttatttataggggttctcttaaggctcgccagctgcctgttttgcatggtatttgcaaaaaaatgcctcttgcgtgaggaat
	Camk2n1	NISP	camk2n1_t2_R	21	27	ATTCCTCACGCAAGAGGCATT		48	63
22	Cand2	ISP	3519cand2_F	21	99	CTGGCAGAAACCTCAATATGC		48	59	60nt	ctggcagaaacctcaatatgctgcgagcacaggtgcccctagtgataaaggccctgcagc
	Cand2	ISP	3520cand2_R	19	99	GCTGCAGGGCCTTTATCAC		58	60
23	CD802535	NISP	CD802535_F	25	98	GCATGAGTTTATAGAGTCTCCCTGA		44	60	75nt	gcatgagtttatagagtctccctgagactcgtctgtgcctttggaacagctgtttacaacacagaacaggcaagg
	CD802535	NISP	CD802535_R	22	98	CCTTGCCTGTTCTGTGTTGTAA		44	60
24	Cdk4	ISP	cdk4_F	20	13	TGCCAGAGATGGAGGAGTCT		55	59	109nt	tgccagagatggaggagtctggagcgcagctgctactggaaatgctgacctttaacccacataagcgaatctctgccttccgagccctgcagcactcctacctgcacaa
	Cdk4	ISP	cdk4_R	20	13	TTGTGCAGGTAGGAGTGCTG		55	60
25	Cdkn1c	ISP	cdkn1c_F	20	17	CAGGACGAGAATCAAGAGCA		50	59	118nt	caggacgagaatcaagagcagcgcggccaggagctgaaggaccagcctctctcggggattccaggacgtcctgcacccgggactgctgcggccaatgcgaacgacttcttcgccaagc
	Cdkn1c	ISP	cdk1nc_R	18	17	GCTTGGCGAAGAAGTCGT		50	59
26	Chgb	ISP	chgb_F	19	79	ACGACTCGGAGGAGCAGAT		58	59	112nt	acgactcggaggagcagatggggcctcaccaggaggcaaacgatgaaaaggccagggctgaccagagagttctgacggcggaagagaaaaaggaactggagaacttggctgc
	Chgb	ISP	chgb_R	20	79	GCAGCCAAGTTCTCCAGTTC		58	59
27	Chn1	ISP	3490chn1_R	21	9	TGGAGTTGGCATATGGTATGG		48	60	88nt	gccattggtttctgatgcttgcacacacacacacataagcagtgccctggctgttacatcaccatccccataccatatgccaactcca
	Chn1	ISP	3489chn1_F	20	9	GCCATTGGTTTCTGATGCTT		45	60
28	Clcn2	ISP	clcn2_F	20	103	AAAACCATCAACCGCTTCCT		45	60	71nt	aaaaccatcaaccgcttcctcatgaggaaacggctgctcttcccggcactggtgactctgctcatctccac
	Clcn2	ISP	clcn2_R	21	103	GTGGAGATGAGCAGAGTCACC		45	59
29	Coup-tf1	ISP	3379_couptf1_F	20	89	CAAAGCCATCGTGCTATTCA		45	59	71nt	caaagccatcgtgctattcacgtcagatgcttgtggcctgtcggatgctgcccacatcgaaagcctgcagg
	Coup-tf1	ISP	3380_couptf1_R	19	89	CCTGCAGGCTTTCGATGT		56	59
30	Cox1	ISP	3475cox1_F	21	46	TCGAATGTGTGATATGGTGGA		43	59	94nt	tcgaatgtgtgatatggtggagggcagccatgaagtcattctaaatttgttgaggtatatgatactgatattacttctcgttttgaagcaaagg
	Cox1	ISP	3476cox1_R	22	46	CCTTTGCTTCAAAACGAGAAGT		41	59
31	Cryab	ISP	cryab_F	18	80	ACGGCAAGCACGAAGAAC		56	59	69nt	acggcaagcacgaagaacgccaggacgaacatggcttcatctccagggagttccacaggaagtaccgga
	Cryab	ISP	cryab_R	20	80	TCCGGTACTTCCTGTGGAAC		56	59
32	Csrp2	ISP	csrp2_F	18	106	GACCGCGGTGAGAGACTG		67	60	61nt	gaccgcggtgagagactgggcatcaagccagagagtgctcaacctcacaggcctacgacaa
	Csrp2	ISP	csrp2_R	20	106	TTGTCGTAGGCCTGTGAGGT		67	60
33	Ctsd	ISP	ctsd_F	20	64	TGAGCCAGGACACTGTATCG		55	59	125nt	tgagccaggacactgtatcggttccatgtaagtctgaccagtcaaaggcaagaggtatcaaggtggagaaacagatctttggagaagccaccaagcagcctggaatcgtatttgttgcagccaag
	Ctsd	ISP	ctsd_R	20	64	CTTGGCTGCAACAAATACGA		55	59
34	Cybb	ISP	3441cybb_F	20	20	TGCCAACTTCCTCAGCTACA		50	59	73nt	tgccaacttcctcagctacaatatctaccttactggctgggatgaatctcaggccaatcactttgctgtgcac
	Cybb	ISP	3442cybb_R	20	20	GTGCACAGCAAAGTGATTGG		50	60
35	Cybb	ISP	3515cybb_F	19	108	CTGATCCTGCTGCCAGTGT		58	59	83nt	ctgatcctgctgccagtgtgtcgaaatctgctctcctttctcaggggttccagtgcgtgttgctcgacaaggattcgaagaca
	Cybb	ISP	3516cybb_R	21	108	TGTCTTCGAATCCTTGTCGAG		48	60
36	D1Ertd161e	ISP	3443dier_F	20	71	CTCAGTGACCGGGAGAAGAG		60	59	69nt	ctcagtgaccgggagaagagagctctggctgcagagcgccgacttgctgcccagttgggagcccctagc
	D1Ertd161e	ISP	3444dier_R	18	71	GCTAGGGGCTCCCAACTG		67	60
37	D1Ertd161e	ISP	3507dier_F	23	81	GGAGAAGAATCTTGATGCCTATG		43	59	74nt	ggagaagaatcttgatgcctatgattacaacaaggctcgggtgccagggccattgactcaagaaatggaggccc
	D1Ertd161e	ISP	3508dier_R	20	81	GGGCCTCCATTTCTTGAGTC		55	60
38	Dcx	ISP	dcx_F	20	9	ACACCCTTGATGGAAAGCAG		50	60	77nt	acacccttgatggaaagcaggtcacctgtctccatgatttctttggtgatgatgatgtgttcattgcttgtggtcct
	Dcx	ISP	dcx_R	20	9	AGGACCACAAGCAATGAACA		50	59
39	Dr1	ISP	dr1_F	23	102	CAACAGGAATTATTTGCAAAAGC		35	60	138nt	caacaggaattatttgcaaaagctagacagcaacaagcagaattggcccaacaggaatggcttcaaatgcagcaagcagctcaacaagcccagctggctgcagcctcagccagcgcgtccactcaagcaggatcttca
	Dr1	ISP	dr1_R	21	102	TGAAGATCCTGCTTGAGTGGA		35	60
40	Egr1	ISP	egr1_F	20	22	CCTATGAGCACCTGACCACA		55	59	90nt	cctatgagcacctgaccacagagtccttttctgacatcgctctgaataatgagaaggcgatggtggagacgagttatcccagccaaacga
	Egr1	ISP	egr1_R	20	22	TCGTTTGGCTGGGATAACTC		55	60
41	Eif2s3x	ISP	eif2s3x_F	18	76	GAGCCCCGTCTCATTGTC		61	59	76nt	gagccccgtctcattgtcatcaggtcatttgatgtcaacaaacctggctgtgaagtcgatgaccttaagggaggtg
	Eif2s3x	ISP	eif2s3x_R	20	76	CACCTCCCTTAAGGTCATCG		61	59
42	Ezh2	ISP	ezh2_F	21	38	GCTCTTCTGTCGACGATGTTT		48	59	66nt	gctcttctgtcgacgatgttttaagtatgactgcttcctacatcccttccatgcaacacccaacac
	Ezh2	ISP	ezh2_R	18	38	GTGTTGGGTGTTGCATGG		48	59
43	Foxg1	ISP	foxg1_F	18	26	GAAGGCCTCCACAGAACG		61	59	114nt	gaaggcctccacagaacgcacccaccgctcagccgcccccgctcgccgccctcagcccagcttcacagccgagctcgccgcgggccgcaggaagctcttttgctacatgccttg
	Foxg1	ISP	foxg1_R	21	26	CAAGGCATGTAGCAAAAGAGC		61	60
44	Gria3	ISP	gria3_F	20	31	AGCCGTGTGATACGATGAAA		45	59	99nt	agccgtgtgatacgatgaaagttggtggaaatctggattccaaaggctatggtgtggcaacccctaaaggctcagcattaggaacgcctgtaaaccttg
	Gria3	ISP	gria3_R	20	31	CAAGGTTTACAGGCGTTCCT		45	59
45	Gstm1	ISP	gstm1_F	20	106	GCAGCTCATCATGCTCTGTT		50	59	77nt	gcagctcatcatgctctgttacaaccctgactttgagaagcagaagccagagttcttgaagaccatccctgagaaaa
	Gstm1	ISP	gstm1_R	21	106	TTTTCTCAGGGATGGTCTTCA		50	59
46	H2afy	ISP	h2afy_F	24	47	TGACATTGACCTTAAAGATGACCT		38	59	77nt	tgacattgaccttaaagatgacctaggaaacacactggagaagaagggcggcaaggagtttgtagaagctgttctgg
	H2afy	ISP	h2afy_R	23	47	CCAGAACAGCTTCTACAAACTCC		38	59
47	Hmbs	ISP	3843_hmbs_F	20	42	AAAGTTCCCCAACCTGGAAT		45	59	98nt	aaagttccccaacctggaattcaagagtattcggggaaacctcaacacccgccttcggaagctggatgagctgcaggaattcagtgccattgtcctgg
	Hmbs	ISP	3844_hmbs_R	20	42	CCAGGACAATGGCACTGAAT		50	60
48	Hmgb3	ISP	hmgb3_F	20	84	ACCACTCTGGCTGTCTCCAC		60	60	108nt	accactctggctgtctccactcccgcgtccttgccgccccctctccttctctgctgctaggtggccaagaaggaagacgcaattcagtcaggatggctaaaggtgacc
	Hmgb3	ISP	hmgb3_R	20	84	GGTCACCTTTAGCCATCCTG		60	59
49	Hprt1	ISP	3363_hprt1_F	19	95	TCCTCCTCAGACCGCTTTT		53	59	90nt	tcctcctcagaccgctttttgccgcgagccgaccggtcccgtcatgccgacccgcagtcccagcgtcgtgattagcgatgatgaaccagg
	Hprt1	ISP	3364_hprt1_R	21	95	CCTGGTTCATCATCGCTAATC		48	59
50	Ilf3	ISP	ilf3_F	19	40	TGGGTACAGCAGCAATTCG		53	60	61nt	tgggtacagcagcaattcggccacagcaggctacagtcagttctacagcaatggagggcat
	Ilf3	ISP	ilf3_R	20	40	ATGCCCTCCATTGCTGTAGA		53	60
51	Itpr1	ISP	itpr1_F	20	88	TGGCCAGCTGTCAGAACTAA		50	59	105nt	tggccagctgtcagaactaaaggaccagatgacagaacagaggaagcagaaacaaagaatcggccttctaggacatcctcctcacatgaatgtcaacccacagca
	Itpr1	ISP	itpr1_R	20	88	TGCTGTGGGTTGACATTCAT		50	59
52	Klf3	ISP	klf3_F	19	2	TCGCACTTGAAAGCACACA		47	60	62nt	tcgcacttgaaagcacacagaagaactcatacaggagaaaagccgtacaaatgcacctggga
	Klf3	ISP	klf3_R	19	2	TCCCAGGTGCATTTGTACG		47	60
53	Mapt	ISP	3521mapt_F	18	79	AGCAGGCATCGGAGACAC		61	59	92nt	agcaggcatcggagacaccccgaaccaggaggaccaagccgctgggcatgtgactcaagctcgtgtggccagcaaagacaggacaggaaatg
	Mapt	ISP	3522mapt_R	21	79	CATTTCCTGTCCTGTCTTTGC		48	59
54	Marcks	NISP	marcks_t2_F	21	25	GCATCTCGTCTCTCGTGTTTT		48	59	76nt	gcatctcgtctctcgtgttttgtaaatactggaggagctttgaccaatttgacatagagctggaatgtaacgttgc
	Marcks	NISP	marcks_t2_R	21	25	GCAACGTTACATTCCAGCTCT		48	59
55	Mbp	ISP	mbp_F	22	16	CAGAGGACAGTGATGTGTTTGG		50	60	90nt	cagaggacagtgatgtgtttggggaggcagatgcgatccagaacaatgggacctcggctgaggacacggcggtgacagactccaagcaca
	Mbp	ISP	mbp_R	20	16	TGTGCTTGGAGTCTGTCACC		50	59
56	Nedd8	ISP	nedd8_F	20	12	CAACCTGGGAAGAAGATGCT		50	59	73nt	caacctgggaagaagatgctaattaaagtgaagacgctgactgggaaggagattgagatagacatcgaaccca
	Nedd8	ISP	nedd8_R	23	12	TGGGTTCGATGTCTATCTCAATC		50	60
57	Neurod1	NISP	neurod1_F	19	104	CGATAGCCATTCGCATCAT		47	59	74nt	cgatagccattcgcatcatgagcgagtcatgagtgcccagcttaatgccatctttcacgattagaggcacgtca
	Neurod1	NISP	neurod1_R	20	104	TGACGTGCCTCTAATCGTGA		47	60
58	Nptxr	ISP	nptxr_F	20	89	GTGGAGAAGGAGCTGAATGC		55	59	124nt	gtggagaaggagctgaatgccctgcagggtcgcgtggccgagctggagcacgggtcctcggcctacagtccccctgatgccttcaaggtcagcatccccatccgcaacaactacatgtacgccc
	Nptxr	ISP	nptxr_R	21	89	GGGCGTACATGTAGTTGTTGC		55	60
59	Nrgn	NISP	nrgn_t7_F	18	97/5/11	ATAGCCTCTCCCCCGTTG		61	60	68nt	atagcctctcccccgttgggctcctcgggttgtggctggaaggcttttaatctctgcgtgtgcatgtt
	Nrgn	NISP	nrgn_t7_R	20	97/5/11	AACATGCACACGCAGAGATT		61	59
60	Olfm1	ISP	3493olfm1_F	19	91	CACCGAACTCACCCAAGTG		58	60	71nt	caccgaactcacccaagtgttgcccaccaaccccgaggagagctggcaggtgtacagctctgcccaggaca
	Olfm1	ISP	3494olfm1_R	19	91	TGTCCTGGGCAGAGCTGTA		58	60
61	Pcna	ISP	pcna_F	18	41	CTAGCCATGGGCGTGAAC		61	60	114nt	ctagccatgggcgtgaacctcaccagcatgtccaaaattctaaaatgtgctggtaatgaagacatcattacattaagggctgaagataatgcagacaccttagcactagtattc
	Pcna	ISP	pcna_R	26	41	GAATACTAGTGCTAAGGTGTCTGCAT		61	59
62	Plp1	ISP	plp1_F	22	53	TCAGTCTATTGCCTTCCCTAGC		50	59	91nt	tcagtctattgccttccctagcaagacctctgccagtataggcagtctctgcgctgatgccagaatgtatggtgttctcccatggaatgct
	Plp1	ISP	plp1_R	20	53	AGCATTCCATGGGAGAACAC		50	59
63	Ppap2b	ISP	ppap2b_F	18	40	CAGGATTTGCCCAAGGAG		56	59	60nt	caggatttgcccaaggagctctggtggcctgctgcatagtgttcttcgtgtccgacctct
	Ppap2b	ISP	ppap2b_R	20	40	AGAGGTCGGACACGAAGAAC		56	59
64	Ppp1r1b	ISP	ppp1r1b_F	20	98	CCACCCAAAGTCGAAGAGAC		55	59	82nt	ccacccaaagtcgaagagacccaacccctgtgcctatacgcccccatcactgaaagctgtgcagcacctgcagaccattagc
	Ppp1r1b	ISP	ppp1r1b_R	20	98	GCTAATGGTCTGCAGGTGCT		55	60
65	Ppp3ca	ISP	3497ppp3ca_F	20	4	CACAGTCAGAGGCTGTTCGT		55	59	86nt	cacagtcagaggctgttcgtacttctacagttacccagctgtgtgtgacttcctgcagcacaataatttgttgtccatactccgcg
	Ppp3ca	ISP	3498ppp3ca_R	19	4	CGCGGAGTATGGACAACAA		53	60
66	Psmb2	ISP	3367_psmb2(+)	20	25	GAGGGCAGTGGAGCTTCTTA		55	59	71nt	gagggcagtggagcttcttaggaagtgtctggaggagctccagaagcgcttcatcttgaatctgcccacct
	Psmb2	ISP	3368_psmb2(-)	21	25	AGGTGGGCAGATTCAAGATG		50	60
67	Rbm9	ISP	rbm9_F	20	5	ACGGTGCTGACCTCTATGGT		55	59	113nt	acggtgctgacctctatggtggatatgcagcctacagatatgcacagcctgctactgcaaccgcagccacagctgctgcagccgctgcagccgcttacagcgacggttacggc
	Rbm9	ISP	rbm9_R	18	5	GCCGTAACCGTCGCTGTA		55	60
68	Rgs4	ISP	rgs4_F	23	4	TCCCTCAGTTAAACAAGATGTGC		43	60	78nt	tccctcagttaaacaagatgtgcaaaggacttgcaggtctgccggcttcctgcctgaggagtgcaaaggacatgaaac
	Rgs4	ISP	rgs4_R	21	4	GTTTCATGTCCTTTGCACTCC		43	59
69	Robo1	ISP	robo1_F	19	98	AGGGAAGCCTACGCAGATG		58	60	106nt	agggaagcctacgcagatgatcttccaccccctccagtgccaccacctgctataaaatcgcccactgtccagtccaaggcacagctggaggtacggcctgtcatgg
	Robo1	ISP	robo1_R	18	98	CCATGACAGGCCGTACCT		58	59
70	Rorb	ISP	3381_rorb_F	18	63	CACGTGTGAAGGCTGCAA		56	60	65nt	cacgtgtgaaggctgcaagggattcttcaggaggagccagcagaacaatgcctcttactcctgcc
	Rorb	ISP	3382_rorb_R	20	63	GGCAGGAGTAAGAGGCATTG		55	59
71	Rps4x	ISP	rps4x_F	19	34	GTTGACTGGCGTGTTTGCT		53	59	114nt	gttgactggcgtgtttgctcctcgtccatccactggtcctcacaagctgagggaatgcctgcctctcatcattttcctaaggaacagacttaagtatgccctgactggagatga
	Rps4x	ISP	rps4x_R	21	34	TCATCTCCAGTCAGGGCATAC		53	60
72	Sept4	ISP	sept4_F	20	11	GGGATGCAGTCAACAACACA		50	60	61nt	gggatgcagtcaacaacacagagtgctggaagcctgtggccgaatacatcgaccagcagtt
	Sept4	ISP	sept4_R	21	11	AACTGCTGGTCGATGTATTCG		50	60
73	Sfrp1	ISP	sfrp1_F	20	45	CCTCAGAGCTCATGGTTGGT		55	60	72nt	cctcagagctcatggttggtgggttagcactaggtcctccctggggctgagtctaagcccagttccaggctt
	Sfrp1	ISP	sfrp1_R	20	45	AAGCCTGGAACTGGGCTTAG		55	60
74	Sirpa	ISP	sirpa_F	19	46	AGGGAGCATGCAAACCTTC		53	60	127nt	agggagcatgcaaaccttccctgataataatgctacccacaactggaatgtcttcatcggtgtgggcgtggcgtgtgctttgctcgtagtcctgctgatggctgctctctacctcctccggatcaaa
	Sirpa	ISP	sirpa_R	20	46	TTTGATCCGGAGGAGGTAGA		53	59
75	Sncb	ISP	sncb_F	19	84	TGGCTGCAGCTGAGAAAAC		53	60	94nt	tggctgcagctgagaaaaccaagcagggggtcaccgaggcagcagagaagaccaaggaaggcgtcctctatgtcggaagcaagaccagtggagt
	Sncb	ISP	sncb_R	20	84	ACTCCACTGGTCTTGCTTCC		53	59
76	Sox11	NISP	sox11_t16_F	23	6	GTTGAATTCATACACTCCAATGT		35	56	97nt	gttgaattcatacactccaatgtctctttttgcaggagtttttcacagaggaatacatttgttcaaaagaccaataaaaatcgtgtgatcaatctcc
	Sox11	NISP	sox11_t16_R	20	6	GGAGATTGATCACACGATTT		40	55
77	Sox4	NISP	sox4_t4_F	18	99	GTTGGGGATGCAGAAGGA		56	60	73nt	gttggggatgcagaaggacccggagcacagagggcgttggggttcccgggcctccgcctggggtctgtgcaaa
	Sox4	NISP	sox4_t4_R	22	99	TTTGCACAGACCCCAGGCGGAG		64	73
78	Tmsb4x	ISP	3463tmsb4x_F	19	91	CACACATAAAGCGGCGTTC		53	60	112nt	cacacataaagcggcgttcgccgcgcccctcccgacaatccgcagcggcttctgagcagatcagactctcctcgttcgcgcagctcgctcggctccttccagcaaccatgtc
	Tmsb4x	ISP	3464tmsb4x_R	20	91	GACATGGTTGCTGGAAGGAG		55	60
79	Tspan7	ISP	tspan7_F	20	89	TTGGATGCTTTGCTACATGC		45	59	66nt	ttggatgctttgctacatgccgtggtagtccatggatgctgaaactgtatgccatgttcctgtccc
	Tspan7	ISP	tspan7_R	20	89	GGGACAGGAACATGGCATAC		45	60
80	Ube2e3	ISP	ube2e3_F	20	109	GGGAGTCATCTGCCTGGATA		55	60	126nt	gggagtcatctgcctggatattctgaaagacaactggagtcctgctttgactatttcaaaggttttgctctctatttgttcccttttgacagattgcaaccctgcggatcctctggtcggaagcat
	Ube2e3	ISP	ube2e3_R	19	109	ATGCTTCCGACCAGAGGAT		55	59
81	Usp16	ISP	usp16_F	19	94	TTTGGTGGCGAGCTGACTA		53	60	77nt	tttggtggcgagctgactagtacgatcatgtgtgatgaatgcaggactgtctccttagtgcatgaatcgttccttga
	Usp16	ISP	usp16_R	20	94	TCAAGGAACGATTCATGCAC		53	59
82	Wsb1	ISP	wsb1_F	18	11	GGCGCCAGTAAAGCAGTT		56	59	94nt	ggcgccagtaaagcagttttcctttggaatatggataaatacaccatgattaggaagctggaaggtcatcaccatgatgttgtagcttgtgact
	Wsb1	ISP	wsb1_R	23	11	AGTCACAAGCTACAACATCATGG		56	59
83	Ywhae	ISP	ywhae_F	20	102	GGCGAGTCCAAGGTTTTCTA		50	59	90nt	ggcgagtccaaggttttctattataaaatgaaaggggactaccacaggtatctggctgagtttgccacaggaaatgacaggaaggaggca
	Ywhae	ISP	ywhae_R	20	102	TGCCTCCTTCCTGTCATTTC		50	60
84	Zfp57	ISP	zfp57_F	21	64	TGGCTAGAAGCAGTCTGGAAT		48	59	96nt	tggctagaagcagtctggaatagaagtcaaacgcctaggaccagcctggcattaccaaacaatggcagctaggaaacagtcttcccagccatccag
	Zfp57	ISP	zfp57_R	19	64	CTGGATGGCTGGGAAGACT		48	60
85	Zswim4	ISP	zswim4_F	18	3	TGCAAGACAGCCACTCCA		56	60	112nt	tgcagaataagctggtcatctctgagggcaaggctgaggacaaagatgtgaaagggcgagcccttacagccaaatccaaatctccttaaagggtgaaaacattgatgggtga
	Zswim4	ISP	zswim4_R	18	3	TGTCATCCGCATCACCTG		56	60
86	Zwint	ISP	zwint_F	22	73	TGCAGAATAAGCTGGTCATCTC		45	59	90nt	tgcaagacagccactccagccagcgcaccgccagacaccgtgctgctgggcatcgcgctggagctcggcctgcaggtgatgcggatgaca
	Zwint	ISP	zwint_R	21	73	TCACCCATCAATGTTTTCACC		45	60
